# Supplementary material for: Low-Dose Radiation Affects Cardiovascular Disease Risk in Human Aortic Endothelial Cells by Altering Gene Expression under Normal and Diabetic Conditions
Source: Int J Mol Sci. 2022 Aug 2;23(15):8577. doi: 10.3390/ijms23158577 (PMC9369411; doi:10.3390/ijms23158577)
Supplement: Supplementary file 1 [file ijms-23-08577-s001.zip]

Archive with 5 entries (5 files):
- Supplementary Table S1. Gene list altered by type 2 diabetes mellitus in human aortic endothelial cells (HAECs).xlsx
- Supplementary Table S2. KEGG pathway compared normal HAECs and T2D-HAECs.xlsx
- Supplementary Table S3. Gene ontology compared normal HAECs and T2D-HAECs.xlsx
- Supplementary Table S4. Gene list altered by 100 mGy radiation in normal HAECs.xlsx
- Supplementary Table S5. Gene list altered by 100 mGy radiation in normal T2D-HAECs.xlsx
