# Supplementary material for: Low-Dose Radiation Affects Cardiovascular Disease Risk in Human Aortic Endothelial Cells by Altering Gene Expression under Normal and Diabetic Conditions
Source: Int J Mol Sci. 2022 Aug 2;23(15):8577. doi: 10.3390/ijms23158577 (PMC9369411; doi:10.3390/ijms23158577)
Supplement: Supplementary file 1 [file ijms-23-08577-s001.zip › Supplementary Table S1. Gene list altered by type 2 diabetes mellitus in human aortic endothelial cells (HAECs).xlsx]

## Sheet: Fold change
Supplementary Table S1. Gene list altered by type 2 diabetes mellitus in human aortic endothelial cells (HAECs)
Entrez_ID	Gene symbol	Description	Fold change (p-value)
64757	MARC1	Mitochondrial amidoxime reducing component 1	0.625 (0.046)
57574	MARCH4	Membrane associated ring-CH-type finger 4	0.827 (0.048)
10299	MARCH6	Membrane associated ring-CH-type finger 6	1.303 (0.003)
10801	SEPT9	Septin 9	1.340 (0.009)
1	A1BG	Alpha-1-B glycoprotein	0.781 (0.034)
2	A2M	Alpha-2-macroglobulin	2.979 (0.026)
53947	A4GALT	Alpha 1,4-galactosyltransferase	1.572 (0.015)
65985	AACS	Acetoacetyl-CoA synthetase	0.768 (0.031)
51166	AADAT	Aminoadipate aminotransferase	0.811 (0.049)
195827	AAED1	AhpC/TSA antioxidant enzyme domain containing 1	0.623 (0.014)
22848	AAK1	AP2 associated kinase 1	0.521 (0.003)
18	ABAT	4-aminobutyrate aminotransferase	0.607 (0.011)
19	ABCA1	ATP binding cassette subfamily A member 1	3.006 (0.005)
21	ABCA3	ATP binding cassette subfamily A member 3	1.427 (0.042)
23460	ABCA6	ATP binding cassette subfamily A member 6	1.749 (0.010)
10347	ABCA7	ATP binding cassette subfamily A member 7	2.791 (0.008)
10350	ABCA9	ATP binding cassette subfamily A member 9	2.998 (0.013)
5243	ABCB1	ATP-binding cassette, sub-family B (MDR/TAP), member 1	2.143 (0.006)
23456	ABCB10	ATP binding cassette subfamily B member 10	0.631 (0.021)
10058	ABCB6	ATP binding cassette subfamily B member 6 (Langereis blood group)	1.282 (0.041)
11194	ABCB8	ATP binding cassette subfamily B member 8	0.768 (0.047)
8714	ABCC3	ATP binding cassette subfamily C member 3	4.967 (0.014)
10257	ABCC4	ATP binding cassette subfamily C member 4	0.493 (0.048)
5825	ABCD3	ATP binding cassette subfamily D member 3	0.752 (0.032)
6059	ABCE1	ATP binding cassette subfamily E member 1	0.658 (0.025)
9619	ABCG1	ATP binding cassette subfamily G member 1	5.372 (0.000)
83451	ABHD11	Abhydrolase domain containing 11	0.660 (0.025)
171022	ABHD11-AS1	ABHD11 antisense RNA 1 (tail to tail)	0.399 (0.048)
84945	ABHD13	Abhydrolase domain containing 13	1.371 (0.026)
84836	ABHD14B	Abhydrolase domain containing 14B	0.617 (0.034)
140701	ABHD16B	Abhydrolase domain containing 16B	1.874 (0.030)
51104	ABHD17B	Abhydrolase domain containing 17B	1.588 (0.008)
63874	ABHD4	Abhydrolase domain containing 4	1.747 (0.013)
25890	ABI3BP	ABI family member 3 binding protein	2.424 (0.029)
3983	ABLIM1	Actin binding LIM protein 1	1.694 (0.016)
58527	ABRACL	ABRA C-terminal like	0.769 (0.036)
80325	ABTB1	Ankyrin repeat and BTB domain containing 1	2.365 (0.014)
23527	ACAP2	ArfGAP with coiled-coil, ankyrin repeat and PH domains 2	1.332 (0.012)
116983	ACAP3	ArfGAP with coiled-coil, ankyrin repeat and PH domains 3	1.948 (0.028)
39	ACAT2	Acetyl-CoA acetyltransferase 2	0.399 (0.020)
65057	ACD	Adrenocortical dysplasia homolog	0.721 (0.030)
1636	ACE	Angiotensin I converting enzyme	3.141 (0.006)
55331	ACER3	Alkaline ceramidase 3	0.706 (0.010)
43	ACHE	Acetylcholinesterase (Cartwright blood group)	3.941 (0.004)
57007	ACKR3	Atypical chemokine receptor 3	0.491 (0.002)
51554	ACKR4	Atypical chemokine receptor 4	1.247 (0.046)
47	ACLY	ATP citrate lyase	0.596 (0.040)
26027	ACOT11	Acyl-CoA thioesterase 11	0.550 (0.012)
23597	ACOT9	Acyl-CoA thioesterase 9	0.675 (0.003)
8310	ACOX3	Acyl-CoA oxidase 3, pristanoyl	0.597 (0.006)
52	ACP1	Acid phosphatase 1, soluble	0.784 (0.008)
54	ACP5	Acid phosphatase 5, tartrate resistant	1.615 (0.001)
56	ACRV1	Acrosomal vesicle protein 1	0.821 (0.002)
80221	ACSF2	Acyl-CoA synthetase family member 2	1.901 (0.003)
2181	ACSL3	Acyl-CoA synthetase long-chain family member 3	1.498 (0.049)
51703	ACSL5	Acyl-CoA synthetase long-chain family member 5	0.686 (0.030)
6296	ACSM3	Acyl-CoA synthetase medium-chain family member 3	1.965 (0.017)
59	ACTA2	Actin, alpha 2, smooth muscle, aorta	1.230 (0.010)
60	ACTB	Actin, beta	0.637 (0.022)
71	ACTG1	Actin gamma 1	0.536 (0.024)
10097	ACTR2	ARP2 actin-related protein 2 homolog (yeast)	0.735 (0.050)
10096	ACTR3	ARP3 actin-related protein 3 homolog (yeast)	0.705 (0.024)
57180	ACTR3B	ARP3 actin-related protein 3 homolog B (yeast)	0.726 (0.007)
92	ACVR2A	Activin A receptor type 2A	1.409 (0.037)
95	ACY1	Aminoacylase 1	0.826 (0.010)
8038	ADAM12	ADAM metallopeptidase domain 12	0.690 (0.021)
8751	ADAM15	ADAM metallopeptidase domain 15	1.200 (0.017)
6868	ADAM17	ADAM metallopeptidase domain 17	1.855 (0.034)
8728	ADAM19	ADAM metallopeptidase domain 19	3.938 (0.002)
8745	ADAM23	ADAM metallopeptidase domain 23	0.589 (0.014)
101	ADAM8	ADAM metallopeptidase domain 8	1.704 (0.005)
170692	ADAMTS18	ADAM metallopeptidase with thrombospondin type 1 motif 18	5.696 (0.001)
9508	ADAMTS3	ADAM metallopeptidase with thrombospondin type 1 motif 3	0.775 (0.001)
11173	ADAMTS7	ADAM metallopeptidase with thrombospondin type 1 motif 7	3.437 (0.004)
56999	ADAMTS9	ADAM metallopeptidase with thrombospondin type 1 motif 9	0.622 (0.021)
100507098	ADAMTS9-AS2	ADAMTS9 antisense RNA 2	1.243 (0.047)
92949	ADAMTSL1	ADAMTS like 1	2.126 (0.012)
11033	ADAP1	ArfGAP with dual PH domains 1	1.667 (0.004)
56997	ADCK3	AarF domain containing kinase 3	1.648 (0.001)
109	ADCY3	Adenylate cyclase 3	0.603 (0.006)
113	ADCY7	Adenylate cyclase 7	0.693 (0.028)
166647	ADGRA3	Adhesion G protein-coupled receptor A3	0.667 (0.019)
221395	ADGRF5	Adhesion G protein-coupled receptor F5	67.105 (0.000)
139378	ADGRG4	Adhesion G protein-coupled receptor G4	1.466 (0.003)
57211	ADGRG6	Adhesion G protein-coupled receptor G6	2.306 (0.003)
22859	ADGRL1	Adhesion G protein-coupled receptor L1	1.630 (0.012)
137872	ADHFE1	Alcohol dehydrogenase, iron containing 1	2.050 (0.006)
79602	ADIPOR2	Adiponectin receptor 2	0.614 (0.004)
133	ADM	Adrenomedullin	2.413 (0.003)
79924	ADM2	Adrenomedullin 2	2.856 (0.002)
135	ADORA2A	Adenosine A2a receptor	2.429 (0.008)
100287559	ADPGK-AS1	ADPGK antisense RNA 1	1.279 (0.041)
147	ADRA1B	Adrenoceptor alpha 1B	0.586 (0.027)
11047	ADRM1	Adhesion regulating molecule 1	0.754 (0.028)
158	ADSL	Adenylosuccinate lyase	0.584 (0.001)
134265	AFAP1L1	Actin filament associated protein 1 like 1	2.178 (0.001)
3899	AFF3	AF4/FMR2 family member 3	1.251 (0.022)
10939	AFG3L2	AFG3 like matrix AAA peptidase subunit 2	0.825 (0.010)
54812	AFTPH	Aftiphilin	1.498 (0.010)
414189	AGAP6	ArfGAP with GTPase domain, ankyrin repeat and PH domain 6	1.953 (0.039)
3268	AGFG2	ArfGAP with FG repeats 2	2.011 (0.019)
55750	AGK	Acylglycerol kinase	0.832 (0.024)
178	AGL	Amylo-alpha-1, 6-glucosidase, 4-alpha-glucanotransferase	0.642 (0.000)
10555	AGPAT2	1-acylglycerol-3-phosphate O-acyltransferase 2	1.273 (0.004)
56895	AGPAT4	1-acylglycerol-3-phosphate O-acyltransferase 4	1.727 (0.034)
.	AGPAT9	.	1.937 (0.022)
57085	AGTRAP	Angiotensin II receptor associated protein	1.231 (0.020)
191	AHCY	Adenosylhomocysteinase	0.539 (0.004)
10768	AHCYL1	Adenosylhomocysteinase like 1	1.244 (0.022)
196	AHR	Aryl hydrocarbon receptor	1.722 (0.001)
10598	AHSA1	Activator of Hsp90 ATPase activity 1	0.690 (0.014)
64853	AIDA	Axin interactor, dorsalization associated	0.754 (0.006)
83543	AIF1L	Allograft inflammatory factor 1 like	0.410 (0.026)
51390	AIG1	Androgen-induced 1	1.777 (0.020)
7965	AIMP2	Aminoacyl tRNA synthetase complex-interacting multifunctional protein 2	0.480 (0.004)
84962	AJUBA	Ajuba LIM protein	1.390 (0.009)
204	AK2	Adenylate kinase 2	0.637 (0.004)
10566	AKAP3	A-kinase anchoring protein 3	0.708 (0.007)
9465	AKAP7	A-kinase anchoring protein 7	0.694 (0.048)
26993	AKAP8L	A-kinase anchoring protein 8 like	1.383 (0.028)
10142	AKAP9	A-kinase anchoring protein 9	1.812 (0.014)
57016	AKR1B10	Aldo-keto reductase family 1, member B10 (aldose reductase)	1.957 (0.023)
8644	AKR1C3	Aldo-keto reductase family 1, member C3	0.693 (0.035)
207	AKT1	V-akt murine thymoma viral oncogene homolog 1	0.688 (0.033)
214	ALCAM	Activated leukocyte cell adhesion molecule	0.578 (0.003)
5832	ALDH18A1	Aldehyde dehydrogenase 18 family member A1	0.766 (0.036)
216	ALDH1A1	Aldehyde dehydrogenase 1 family member A1	3.752 (0.000)
220	ALDH1A3	Aldehyde dehydrogenase 1 family member A3	0.559 (0.013)
219	ALDH1B1	Aldehyde dehydrogenase 1 family member B1	0.549 (0.002)
4329	ALDH6A1	Aldehyde dehydrogenase 6 family member A1	1.208 (0.027)
64577	ALDH8A1	Aldehyde dehydrogenase 8 family member A1	1.288 (0.041)
226	ALDOA	Aldolase, fructose-bisphosphate A	1.259 (0.030)
10195	ALG3	ALG3, alpha-1,3- mannosyltransferase	0.734 (0.031)
29929	ALG6	ALG6, alpha-1,3-glucosyltransferase	0.821 (0.047)
79053	ALG8	ALG8, alpha-1,3-glucosyltransferase	0.630 (0.039)
221120	ALKBH3	AlkB homolog 3, alpha-ketoglutarate-dependent dioxygenase	0.683 (0.015)
7840	ALMS1	ALMS1, centrosome and basal body associated protein	0.781 (0.043)
57538	ALPK3	Alpha kinase 3	1.432 (0.020)
151254	ALS2CR11	Amyotrophic lateral sclerosis 2 chromosome region candidate 11	0.781 (0.020)
257	ALX3	ALX homeobox 3	1.376 (0.012)
10189	ALYREF	Aly/REF export factor	0.517 (0.012)
23600	AMACR	Alpha-methylacyl-CoA racemase	0.575 (0.005)
262	AMD1	Adenosylmethionine decarboxylase 1	0.526 (0.007)
268	AMH	Anti-Mullerian hormone	2.750 (0.018)
347902	AMIGO2	Adhesion molecule with Ig-like domain 2	2.269 (0.035)
196394	AMN1	Antagonist of mitotic exit network 1 homolog	1.344 (0.029)
272	AMPD3	Adenosine monophosphate deaminase 3	2.475 (0.005)
275	AMT	Aminomethyltransferase	2.426 (0.040)
401138	AMTN	Amelotin	0.817 (0.039)
280	AMY2B	Amylase, alpha 2B (pancreatic)	1.884 (0.020)
51321	AMZ2	Archaelysin family metallopeptidase 2	0.596 (0.018)
201283	AMZ2P1	Archaelysin family metallopeptidase 2 pseudogene 1	0.612 (0.002)
64682	ANAPC1	Anaphase promoting complex subunit 1	0.675 (0.009)
51529	ANAPC11	Anaphase promoting complex subunit 11	0.752 (0.010)
25906	ANAPC15	Anaphase promoting complex subunit 15	0.360 (0.027)
29945	ANAPC4	Anaphase promoting complex subunit 4	0.747 (0.003)
51433	ANAPC5	Anaphase promoting complex subunit 5	0.682 (0.011)
51434	ANAPC7	Anaphase promoting complex subunit 7	0.740 (0.004)
285	ANGPT2	Angiopoietin 2	1.699 (0.008)
23452	ANGPTL2	Angiopoietin like 2	1.806 (0.014)
288	ANK3	Ankyrin 3, node of Ranvier (ankyrin G)	1.365 (0.012)
162282	ANKFN1	Ankyrin repeat and fibronectin type III domain containing 1	1.424 (0.048)
54467	ANKIB1	Ankyrin repeat and IBR domain containing 1	1.265 (0.003)
255239	ANKK1	Ankyrin repeat and kinase domain containing 1	1.228 (0.020)
27063	ANKRD1	Ankyrin repeat domain 1	0.527 (0.005)
23253	ANKRD12	Ankyrin repeat domain 12	1.884 (0.021)
88455	ANKRD13A	Ankyrin repeat domain 13A	1.214 (0.016)
338692	ANKRD13D	Ankyrin repeat domain 13 family member D	1.572 (0.012)
100874392	ANKRD20A12P	Ankyrin repeat domain 20 family member A12, pseudogene	3.240 (0.002)
200539	ANKRD23	Ankyrin repeat domain 23	1.710 (0.009)
23243	ANKRD28	Ankyrin repeat domain 28	1.641 (0.001)
353322	ANKRD37	Ankyrin repeat domain 37	0.641 (0.012)
91526	ANKRD44	Ankyrin repeat domain 44	2.450 (0.004)
157567	ANKRD46	Ankyrin repeat domain 46	1.469 (0.019)
54851	ANKRD49	Ankyrin repeat domain 49	1.202 (0.040)
124401	ANKS3	Ankyrin repeat and sterile alpha motif domain containing 3	1.724 (0.037)
55139	ANKZF1	Ankyrin repeat and zinc finger domain containing 1	1.565 (0.010)
54443	ANLN	Anillin actin binding protein	0.126 (0.001)
55129	ANO10	Anoctamin 10	1.462 (0.025)
57101	ANO2	Anoctamin 2	2.599 (0.012)
203859	ANO5	Anoctamin 5	0.513 (0.015)
196527	ANO6	Anoctamin 6	1.716 (0.011)
3730	ANOS1	Anosmin 1	0.503 (0.016)
8125	ANP32A	Acidic nuclear phosphoprotein 32 family member A	0.683 (0.010)
81611	ANP32E	Acidic nuclear phosphoprotein 32 family member E	0.688 (0.008)
290	ANPEP	Alanyl aminopeptidase, membrane	2.504 (0.000)
84168	ANTXR1	Anthrax toxin receptor 1	1.941 (0.009)
301	ANXA1	Annexin A1	1.274 (0.024)
302	ANXA2	Annexin A2	0.698 (0.008)
306	ANXA3	Annexin A3	1.480 (0.007)
8639	AOC3	Amine oxidase, copper containing 3	1.698 (0.002)
316	AOX1	Aldehyde oxidase 1	2.466 (0.001)
55435	AP1AR	Adaptor related protein complex 1 associated regulatory protein	1.955 (0.003)
1174	AP1S1	Adaptor related protein complex 1 sigma 1 subunit	0.467 (0.004)
1173	AP2M1	Adaptor related protein complex 2 mu 1 subunit	0.605 (0.022)
8943	AP3D1	Adaptor related protein complex 3 delta 1 subunit	0.749 (0.031)
26985	AP3M1	Adaptor related protein complex 3 mu 1 subunit	0.736 (0.001)
10947	AP3M2	Adaptor related protein complex 3 mu 2 subunit	1.240 (0.040)
55317	AP5S1	Adaptor related protein complex 5 sigma 1 subunit	0.712 (0.029)
320	APBA1	Amyloid beta precursor protein binding family A member 1	2.377 (0.000)
324	APC	Adenomatous polyposis coli	1.320 (0.005)
328	APEX1	Apurinic/apyrimidinic endodeoxyribonuclease 1	0.679 (0.004)
27301	APEX2	Apurinic/apyrimidinic endodeoxyribonuclease 2	0.492 (0.008)
8539	API5	Apoptosis inhibitor 5	0.729 (0.019)
200558	APLF	Aprataxin and PNKP like factor	1.253 (0.038)
8862	APLN	Apelin	5.944 (0.000)
334	APLP2	Amyloid beta precursor like protein 2	1.600 (0.005)
57136	APMAP	Adipocyte plasma membrane associated protein	1.295 (0.009)
104326055	APOA1-AS	APOA1 antisense RNA	1.203 (0.000)
338	APOB	Apolipoprotein B	0.830 (0.019)
9582	APOBEC3B	Apolipoprotein B mRNA editing enzyme catalytic subunit 3B	0.411 (0.010)
60489	APOBEC3G	Apolipoprotein B mRNA editing enzyme catalytic subunit 3G	0.676 (0.012)
164668	APOBEC3H	Apolipoprotein B mRNA editing enzyme catalytic subunit 3H	0.633 (0.014)
8542	APOL1	Apolipoprotein L1	1.480 (0.006)
23780	APOL2	Apolipoprotein L2	0.658 (0.042)
351	APP	Amyloid beta precursor protein	1.667 (0.010)
10513	APPBP2	Amyloid beta precursor protein binding protein 2	1.383 (0.008)
353	APRT	Adenine phosphoribosyltransferase	0.539 (0.002)
358	AQP1	Aquaporin 1 (Colton blood group)	1.218 (0.011)
369	ARAF	A-Raf proto-oncogene, serine/threonine kinase	0.805 (0.033)
116985	ARAP1	ArfGAP with RhoGAP domain, ankyrin repeat and PH domain 1	1.477 (0.012)
374	AREG	Amphiregulin	1.896 (0.006)
375	ARF1	ADP ribosylation factor 1	0.704 (0.013)
378	ARF4	ADP ribosylation factor 4	0.754 (0.022)
381	ARF5	ADP ribosylation factor 5	0.766 (0.040)
382	ARF6	ADP ribosylation factor 6	0.700 (0.019)
27236	ARFIP1	ADP ribosylation factor interacting protein 1	1.204 (0.005)
10139	ARFRP1	ADP ribosylation factor related protein 1	1.375 (0.001)
55082	ARGLU1	Arginine and glutamate rich 1	1.583 (0.019)
9824	ARHGAP11A	Rho GTPase activating protein 11A	0.289 (0.007)
94134	ARHGAP12	Rho GTPase activating protein 12	1.557 (0.003)
55114	ARHGAP17	Rho GTPase activating protein 17	0.765 (0.024)
93663	ARHGAP18	Rho GTPase activating protein 18	1.700 (0.004)
57584	ARHGAP21	Rho GTPase activating protein 21	0.774 (0.034)
83478	ARHGAP24	Rho GTPase activating protein 24	0.707 (0.028)
9938	ARHGAP25	Rho GTPase activating protein 25	3.031 (0.022)
23092	ARHGAP26	Rho GTPase activating protein 26	1.912 (0.008)
201176	ARHGAP27	Rho GTPase activating protein 27	1.671 (0.011)
9411	ARHGAP29	Rho GTPase activating protein 29	0.789 (0.020)
343578	ARHGAP40	Rho GTPase activating protein 40	0.762 (0.030)
143872	ARHGAP42	Rho GTPase activating protein 42	1.883 (0.005)
394	ARHGAP5	Rho GTPase activating protein 5	1.773 (0.018)
84837	ARHGAP5-AS1	ARHGAP5 antisense RNA 1 (head to head)	1.358 (0.002)
396	ARHGDIA	Rho GDP dissociation inhibitor alpha	0.644 (0.021)
397	ARHGDIB	Rho GDP dissociation inhibitor beta	0.755 (0.023)
9639	ARHGEF10	Rho guanine nucleotide exchange factor 10	1.309 (0.010)
9828	ARHGEF17	Rho guanine nucleotide exchange factor 17	1.606 (0.023)
9181	ARHGEF2	Rho/Rac guanine nucleotide exchange factor 2	1.583 (0.017)
64283	ARHGEF28	Rho guanine nucleotide exchange factor 28	1.529 (0.002)
389337	ARHGEF37	Rho guanine nucleotide exchange factor 37	1.674 (0.004)
5926	ARID4A	AT-rich interaction domain 4A	2.192 (0.006)
51742	ARID4B	AT-rich interaction domain 4B	1.523 (0.001)
54622	ARL15	ADP ribosylation factor like GTPase 15	1.270 (0.027)
10123	ARL4C	ADP ribosylation factor like GTPase 4C	3.803 (0.002)
221079	ARL5B	ADP ribosylation factor like GTPase 5B	1.564 (0.023)
10550	ARL6IP5	ADP ribosylation factor like GTPase 6 interacting protein 5	1.216 (0.032)
83787	ARMC10	Armadillo repeat containing 10	0.758 (0.033)
80210	ARMC9	Armadillo repeat containing 9	0.674 (0.017)
9823	ARMCX2	Armadillo repeat containing, X-linked 2	0.559 (0.005)
51566	ARMCX3	Armadillo repeat containing, X-linked 3	1.355 (0.007)
79624	ARMT1	Acidic residue methyltransferase 1	0.793 (0.009)
406	ARNTL	Aryl hydrocarbon receptor nuclear translocator like	1.597 (0.021)
10552	ARPC1A	Actin related protein 2/3 complex subunit 1A	0.763 (0.004)
10095	ARPC1B	Actin related protein 2/3 complex subunit 1B	0.776 (0.020)
10109	ARPC2	Actin related protein 2/3 complex subunit 2	0.716 (0.023)
10094	ARPC3	Actin related protein 2/3 complex subunit 3	0.731 (0.015)
10092	ARPC5	Actin related protein 2/3 complex subunit 5	0.619 (0.003)
81873	ARPC5L	Actin related protein 2/3 complex subunit 5-like	0.644 (0.006)
407	ARR3	Arrestin 3 retinal (X-arrestin)	0.808 (0.040)
85026	ARRDC1-AS1	ARRDC1 antisense RNA 1	1.346 (0.037)
410	ARSA	Arylsulfatase A	1.707 (0.037)
411	ARSB	Arylsulfatase B	0.690 (0.031)
79642	ARSJ	Arylsulfatase family member J	0.743 (0.019)
420	ART4	ADP-ribosyltransferase 4 (Dombrock blood group)	0.485 (0.024)
421	ARVCF	Armadillo repeat gene deleted in velocardiofacial syndrome	2.998 (0.003)
57412	AS3MT	Arsenite methyltransferase	0.634 (0.033)
427	ASAH1	N-acylsphingosine amidohydrolase (acid ceramidase) 1	0.684 (0.007)
653308	ASAH2B	N-acylsphingosine amidohydrolase (non-lysosomal ceramidase) 2B	0.832 (0.016)
50807	ASAP1	ArfGAP with SH3 domain, ankyrin repeat and PH domain 1	1.473 (0.003)
8853	ASAP2	ArfGAP with SH3 domain, ankyrin repeat and PH domain 2	1.262 (0.041)
55616	ASAP3	ArfGAP with SH3 domain, ankyrin repeat and PH domain 3	3.793 (0.000)
79754	ASB13	Ankyrin repeat and SOCS box containing 13	0.643 (0.018)
84164	ASCC2	Activating signal cointegrator 1 complex subunit 2	0.734 (0.039)
55723	ASF1B	Anti-silencing function 1B histone chaperone	0.132 (0.001)
9070	ASH2L	Ash2 (absent, small, or homeotic)-like (Drosophila)	0.697 (0.018)
435	ASL	Argininosuccinate lyase	0.532 (0.029)
440	ASNS	Asparagine synthetase (glutamine-hydrolyzing)	1.484 (0.013)
444	ASPH	Aspartate beta-hydroxylase	1.719 (0.003)
259266	ASPM	Abnormal spindle microtubule assembly	0.351 (0.012)
28990	ASTE1	Asteroid homolog 1 (Drosophila)	0.720 (0.007)
55726	ASUN	Asunder, spermatogenesis regulator	0.648 (0.009)
171023	ASXL1	Additional sex combs like 1, transcriptional regulator	1.241 (0.041)
29028	ATAD2	ATPase family, AAA domain containing 2	0.320 (0.001)
54454	ATAD2B	ATPase family, AAA domain containing 2B	1.318 (0.000)
55210	ATAD3A	ATPase family, AAA domain containing 3A	0.632 (0.009)
1386	ATF2	Activating transcription factor 2	1.278 (0.008)
467	ATF3	Activating transcription factor 3	4.925 (0.000)
468	ATF4	Activating transcription factor 4	1.483 (0.006)
11016	ATF7	Activating transcription factor 7	0.759 (0.015)
55729	ATF7IP	Activating transcription factor 7 interacting protein	1.574 (0.005)
80063	ATF7IP2	Activating transcription factor 7 interacting protein 2	1.703 (0.045)
23130	ATG2A	Autophagy related 2A	1.800 (0.002)
84971	ATG4D	Autophagy related 4D cysteine peptidase	1.509 (0.012)
471	ATIC	5-aminoimidazole-4-carboxamide ribonucleotide formyltransferase/IMP cyclohydrolase	0.368 (0.002)
84913	ATOH8	Atonal bHLH transcription factor 8	0.428 (0.006)
475	ATOX1	Antioxidant 1 copper chaperone	0.459 (0.016)
23200	ATP11B	ATPase phospholipid transporting 11B (putative)	1.481 (0.010)
483	ATP1B3	ATPase Na+/K+ transporting subunit beta 3	1.800 (0.010)
493	ATP2B4	ATPase plasma membrane Ca2+ transporting 4	1.783 (0.014)
498	ATP5A1	ATP synthase, H+ transporting, mitochondrial F1 complex, alpha subunit 1, cardiac muscle	0.690 (0.011)
506	ATP5B	ATP synthase, H+ transporting, mitochondrial F1 complex, beta polypeptide	0.676 (0.006)
515	ATP5F1	ATP synthase, H+ transporting, mitochondrial Fo complex subunit B1	0.531 (0.005)
516	ATP5G1	ATP synthase, H+ transporting, mitochondrial Fo complex subunit C1 (subunit 9)	0.343 (0.000)
517	ATP5G2	ATP synthase, H+ transporting, mitochondrial Fo complex subunit C2 (subunit 9)	0.615 (0.010)
518	ATP5G3	ATP synthase, H+ transporting, mitochondrial Fo complex subunit C3 (subunit 9)	0.619 (0.018)
10476	ATP5H	ATP synthase, H+ transporting, mitochondrial Fo complex subunit D	0.668 (0.045)
522	ATP5J	ATP synthase, H+ transporting, mitochondrial Fo complex subunit F6	0.564 (0.011)
539	ATP5O	ATP synthase, H+ transporting, mitochondrial F1 complex, O subunit	0.603 (0.014)
27109	ATP5S	ATP synthase, H+ transporting, mitochondrial Fo complex subunit s (factor B)	0.776 (0.009)
55101	ATP5SL	ATP5S like	0.669 (0.018)
10159	ATP6AP2	ATPase H+ transporting accessory protein 2	1.298 (0.008)
245972	ATP6V0D2	ATPase H+ transporting V0 subunit d2	1.741 (0.006)
523	ATP6V1A	ATPase H+ transporting V1 subunit A	1.215 (0.025)
51382	ATP6V1D	ATPase H+ transporting V1 subunit D	0.731 (0.009)
9550	ATP6V1G1	ATPase H+ transporting V1 subunit G1	0.733 (0.006)
5205	ATP8B1	ATPase phospholipid transporting 8B1	1.996 (0.013)
148229	ATP8B3	ATPase phospholipid transporting 8B3	0.786 (0.010)
93974	ATPIF1	ATPase inhibitory factor 1	0.671 (0.015)
545	ATR	ATR serine/threonine kinase	0.734 (0.026)
84126	ATRIP	ATR interacting protein	0.644 (0.015)
546	ATRX	Alpha thalassemia/mental retardation syndrome X-linked	1.692 (0.003)
6310	ATXN1	Ataxin 1	1.213 (0.024)
25814	ATXN10	Ataxin 10	0.813 (0.003)
6790	AURKA	Aurora kinase A	0.256 (0.010)
54998	AURKAIP1	Aurora kinase A interacting protein 1	0.663 (0.023)
9212	AURKB	Aurora kinase B	0.104 (0.000)
8312	AXIN1	Axin 1	1.510 (0.010)
8313	AXIN2	Axin 2	1.396 (0.004)
558	AXL	AXL receptor tyrosine kinase	0.630 (0.023)
51582	AZIN1	Antizyme inhibitor 1	0.807 (0.009)
26229	B3GAT3	Beta-1,3-glucuronyltransferase 3	0.729 (0.028)
145173	B3GLCT	Beta 3-glucosyltransferase	0.705 (0.027)
2683	B4GALT1	Beta-1,4-galactosyltransferase 1	0.743 (0.034)
8703	B4GALT3	Beta-1,4-galactosyltransferase 3	1.317 (0.048)
9334	B4GALT5	Beta-1,4-galactosyltransferase 5	1.924 (0.013)
11285	B4GALT7	Beta-1,4-galactosyltransferase 7	0.758 (0.049)
11041	B4GAT1	Beta-1,4-glucuronyltransferase 1	1.975 (0.014)
27077	B9D1	B9 protein domain 1	0.482 (0.013)
29086	BABAM1	BRISC and BRCA1 A complex member 1	0.609 (0.017)
25825	BACE2	Beta-site APP-cleaving enzyme 2	1.314 (0.008)
571	BACH1	BTB domain and CNC homolog 1	1.614 (0.022)
573	BAG1	BCL2 associated athanogene 1	0.665 (0.009)
8938	BAIAP3	BAI1 associated protein 3	1.416 (0.011)
578	BAK1	BCL2 antagonist/killer 1	0.559 (0.013)
25805	BAMBI	BMP and activin membrane-bound inhibitor	0.546 (0.002)
8815	BANF1	Barrier to autointegration factor 1	0.587 (0.004)
10538	BATF	Basic leucine zipper ATF-like transcription factor	0.250 (0.001)
116071	BATF2	Basic leucine zipper ATF-like transcription factor 2	0.494 (0.024)
581	BAX	BCL2-associated X protein	0.795 (0.003)
11177	BAZ1A	Bromodomain adjacent to zinc finger domain 1A	0.832 (0.020)
29994	BAZ2B	Bromodomain adjacent to zinc finger domain 2B	1.655 (0.009)
27113	BBC3	BCL2 binding component 3	1.646 (0.032)
166379	BBS12	Bardet-Biedl syndrome 12	1.286 (0.047)
4059	BCAM	Basal cell adhesion molecule (Lutheran blood group)	1.516 (0.035)
10134	BCAP31	B-cell receptor-associated protein 31	1.541 (0.022)
55653	BCAS4	Breast carcinoma amplified sequence 4	1.490 (0.021)
100286844	BCDIN3D-AS1	BCDIN3D antisense RNA 1	1.317 (0.004)
8915	BCL10	B-cell CLL/lymphoma 10	0.568 (0.041)
53335	BCL11A	B-cell CLL/lymphoma 11A	1.212 (0.016)
10017	BCL2L10	BCL2 like 10	0.713 (0.025)
10018	BCL2L11	BCL2 like 11	3.579 (0.016)
100529063	BCL2L2-PABPN1	BCL2L2-PABPN1 readthrough	0.633 (0.001)
604	BCL6	B-cell CLL/lymphoma 6	1.691 (0.006)
255877	BCL6B	B-cell CLL/lymphoma 6B	1.509 (0.003)
54880	BCOR	BCL6 corepressor	0.644 (0.031)
617	BCS1L	BCS1 homolog, ubiquinol-cytochrome c reductase complex chaperone	0.678 (0.040)
618	BCYRN1	Brain cytoplasmic RNA 1	0.363 (0.040)
627	BDNF	Brain-derived neurotrophic factor	0.815 (0.032)
55814	BDP1	B double prime 1, subunit of RNA polymerase III transcription initiation factor IIIB	1.487 (0.009)
650623	BEND3P3	BEN domain containing 3 pseudogene 3	1.675 (0.012)
221336	BEND6	BEN domain containing 6	1.668 (0.044)
222389	BEND7	BEN domain containing 7	1.999 (0.005)
633	BGN	Biglycan	0.464 (0.001)
80823	BHLHB9	Basic helix-loop-helix domain containing, class B, 9	0.788 (0.045)
80114	BICC1	BicC family RNA binding protein 1	0.432 (0.016)
638	BIK	BCL2 interacting killer	1.952 (0.000)
330	BIRC3	Baculoviral IAP repeat containing 3	1.247 (0.028)
332	BIRC5	Baculoviral IAP repeat containing 5	0.094 (0.006)
105221694	BISPR	BST2 interferon stimulated positive regulator (non-protein coding)	1.494 (0.039)
641	BLM	Bloom syndrome RecQ like helicase	0.394 (0.024)
2647	BLOC1S1	Biogenesis of lysosomal organelles complex 1 subunit 1	0.739 (0.043)
63915	BLOC1S5	Biogenesis of lysosomal organelles complex 1 subunit 5	0.488 (0.002)
644	BLVRA	Biliverdin reductase A	0.787 (0.026)
90427	BMF	Bcl2 modifying factor	2.166 (0.004)
649	BMP1	Bone morphogenetic protein 1	1.360 (0.005)
55589	BMP2K	BMP2 inducible kinase	1.690 (0.008)
652	BMP4	Bone morphogenetic protein 4	0.728 (0.013)
654	BMP6	Bone morphogenetic protein 6	0.764 (0.006)
659	BMPR2	Bone morphogenetic protein receptor type 2	0.633 (0.036)
9790	BMS1	BMS1, ribosome biogenesis factor	0.730 (0.026)
646	BNC1	Basonuclin 1	1.359 (0.041)
665	BNIP3L	BCL2/adenovirus E1B 19kDa interacting protein 3-like	1.923 (0.000)
259282	BOD1L1	Biorientation of chromosomes in cell division 1 like 1	1.560 (0.002)
388962	BOLA3	BolA family member 3	0.449 (0.025)
669	BPGM	Bisphosphoglycerate mutase	0.497 (0.010)
10380	BPNT1	3'(2'), 5'-bisphosphate nucleotidase 1	0.635 (0.025)
221927	BRAT1	BRCA1 associated ATM activator 1	0.661 (0.005)
672	BRCA1	Breast cancer 1	0.393 (0.002)
675	BRCA2	Breast cancer 2	0.590 (0.006)
100506674	BRCAT54	Breast cancer-associated transcript 54	1.386 (0.025)
23774	BRD1	Bromodomain containing 1	1.387 (0.017)
10902	BRD8	Bromodomain containing 8	1.385 (0.025)
9577	BRE	Brain and reproductive organ-expressed (TNFRSF1A modulator)	0.813 (0.006)
286076	BREA2	Breast cancer estrogen-induced apoptosis 2	1.693 (0.006)
25798	BRI3	Brain protein I3	0.689 (0.024)
140707	BRI3BP	BRI3 binding protein	0.562 (0.030)
83990	BRIP1	BRCA1 interacting protein C-terminal helicase 1	0.433 (0.002)
55299	BRIX1	BRX1, biogenesis of ribosomes	0.488 (0.020)
25855	BRMS1	Breast cancer metastasis suppressor 1	0.811 (0.048)
9024	BRSK2	BR serine/threonine kinase 2	1.249 (0.047)
54014	BRWD1	Bromodomain and WD repeat domain containing 1	1.634 (0.004)
55108	BSDC1	BSD domain containing 1	1.268 (0.016)
683	BST1	Bone marrow stromal cell antigen 1	1.778 (0.035)
9044	BTAF1	B-TFIID TATA-box binding protein associated factor 1	1.419 (0.011)
149478	BTBD19	BTB domain containing 19	3.248 (0.019)
90135	BTBD6	BTB domain containing 6	0.729 (0.035)
686	BTD	Biotinidase	2.469 (0.001)
689	BTF3	Basic transcription factor 3	0.598 (0.012)
694	BTG1	B-cell translocation gene 1, anti-proliferative	3.406 (0.000)
7832	BTG2	BTG family member 2	1.720 (0.042)
695	BTK	Bruton tyrosine kinase	0.623 (0.028)
10385	BTN2A2	Butyrophilin subfamily 2 member A2	1.678 (0.040)
11119	BTN3A1	Butyrophilin subfamily 3 member A1	1.285 (0.017)
10384	BTN3A3	Butyrophilin subfamily 3 member A3	1.481 (0.032)
8945	BTRC	Beta-transducin repeat containing E3 ubiquitin protein ligase	1.225 (0.023)
699	BUB1	BUB1 mitotic checkpoint serine/threonine kinase	0.141 (0.002)
701	BUB1B	BUB1 mitotic checkpoint serine/threonine kinase B	0.172 (0.001)
9184	BUB3	BUB3, mitotic checkpoint protein	0.643 (0.007)
11149	BVES	Blood vessel epicardial substance	1.459 (0.002)
705	BYSL	Bystin like	0.802 (0.030)
9689	BZW1	Basic leucine zipper and W2 domains 1	0.721 (0.005)
28969	BZW2	Basic leucine zipper and W2 domains 2	0.590 (0.044)
11067	C10orf10	Chromosome 10 open reading frame 10	4.755 (0.000)
219621	C10orf107	Chromosome 10 open reading frame 107	0.792 (0.018)
170371	C10orf128	Chromosome 10 open reading frame 128	0.173 (0.021)
56652	C10orf2	Chromosome 10 open reading frame 2	0.814 (0.014)
53838	C11orf24	Chromosome 11 open reading frame 24	0.655 (0.018)
.	C11orf30	.	1.327 (0.005)
79096	C11orf49	Chromosome 11 open reading frame 49	0.700 (0.029)
28970	C11orf54	Chromosome 11 open reading frame 54	1.846 (0.009)
83638	C11orf68	Chromosome 11 open reading frame 68	1.308 (0.014)
51501	C11orf73	Chromosome 11 open reading frame 73	0.681 (0.015)
79703	C11orf80	Chromosome 11 open reading frame 80	1.231 (0.022)
387763	C11orf96	Chromosome 11 open reading frame 96	6.845 (0.004)
102288414	C11orf98	Chromosome 11 open reading frame 98	0.348 (0.001)
91298	C12orf29	Chromosome 12 open reading frame 29	0.698 (0.021)
64897	C12orf43	Chromosome 12 open reading frame 43	0.754 (0.023)
144577	C12orf66	Chromosome 12 open reading frame 66	1.243 (0.007)
387882	C12orf75	Chromosome 12 open reading frame 75	0.250 (0.001)
11161	C14orf1	Chromosome 14 open reading frame 1	0.747 (0.006)
51637	C14orf166	Chromosome 14 open reading frame 166	0.747 (0.034)
79697	C14orf169	Chromosome 14 open reading frame 169	0.727 (0.020)
9556	C14orf2	Chromosome 14 open reading frame 2	0.561 (0.010)
283643	C14orf80	Chromosome 14 open reading frame 80	0.708 (0.034)
84419	C15orf48	Chromosome 15 open reading frame 48	0.166 (0.007)
84326	C16orf13	Chromosome 16 open reading frame 13	0.536 (0.004)
89927	C16orf45	Chromosome 16 open reading frame 45	2.746 (0.013)
80178	C16orf59	Chromosome 16 open reading frame 59	0.453 (0.009)
57020	C16orf62	Chromosome 16 open reading frame 62	0.666 (0.027)
124944	C17orf49	Chromosome 17 open reading frame 49	0.633 (0.031)
78995	C17orf53	Chromosome 17 open reading frame 53	0.507 (0.014)
.	C17orf85	.	1.375 (0.030)
284184	C17orf89	Chromosome 17 open reading frame 89	0.611 (0.038)
100170841	C17orf96	Chromosome 17 open reading frame 96	2.005 (0.025)
400566	C17orf97	Chromosome 17 open reading frame 97	2.259 (0.045)
162681	C18orf54	Chromosome 18 open reading frame 54	0.596 (0.048)
126526	C19orf47	Chromosome 19 open reading frame 47	0.766 (0.002)
84798	C19orf48	Chromosome 19 open reading frame 48	0.642 (0.004)
374920	C19orf68	Chromosome 19 open reading frame 68	1.646 (0.033)
125988	C19orf70	Chromosome 19 open reading frame 70	0.572 (0.013)
10438	C1D	C1D nuclear receptor corepressor	0.767 (0.045)
29071	C1GALT1C1	C1GALT1 specific chaperone 1	1.688 (0.020)
257044	C1orf101	Chromosome 1 open reading frame 101	1.701 (0.033)
55732	C1orf112	Chromosome 1 open reading frame 112	0.359 (0.001)
127687	C1orf122	Chromosome 1 open reading frame 122	0.710 (0.019)
81563	C1orf21	Chromosome 1 open reading frame 21	1.353 (0.032)
54953	C1orf27	Chromosome 1 open reading frame 27	1.413 (0.033)
79630	C1orf54	Chromosome 1 open reading frame 54	2.918 (0.002)
148304	C1orf74	Chromosome 1 open reading frame 74	0.689 (0.039)
708	C1QBP	Complement component 1, q subcomponent binding protein	0.524 (0.021)
114897	C1QTNF1	C1q and tumor necrosis factor related protein 1	1.665 (0.034)
114902	C1QTNF5	C1q and tumor necrosis factor related protein 5	2.603 (0.004)
715	C1R	Complement C1r subcomponent	0.418 (0.005)
716	C1S	Complement component 1, s subcomponent	0.588 (0.023)
25943	C20orf194	Chromosome 20 open reading frame 194	1.617 (0.002)
54976	C20orf27	Chromosome 20 open reading frame 27	0.524 (0.014)
8209	C21orf33	Chromosome 21 open reading frame 33	0.760 (0.012)
56683	C21orf59	Chromosome 21 open reading frame 59	0.715 (0.048)
79680	C22orf29	Chromosome 22 open reading frame 29	0.518 (0.001)
25966	C2CD2	C2 calcium-dependent domain containing 2	1.411 (0.004)
388125	C2CD4B	C2 calcium-dependent domain containing 4B	1.584 (0.005)
54980	C2orf42	Chromosome 2 open reading frame 42	0.816 (0.036)
.	C2orf44	.	0.822 (0.008)
718	C3	Complement component 3	0.719 (0.019)
132720	C4orf32	Chromosome 4 open reading frame 32	1.813 (0.003)
728	C5AR1	Complement component 5a receptor 1	1.263 (0.019)
51149	C5orf45	Chromosome 5 open reading frame 45	2.505 (0.000)
100996485	C5orf66	Chromosome 5 open reading frame 66	1.673 (0.047)
221491	C6orf1	Chromosome 6 open reading frame 1	0.782 (0.046)
57827	C6orf47	Chromosome 6 open reading frame 47	1.239 (0.035)
347744	C6orf52	Chromosome 6 open reading frame 52	0.557 (0.025)
81688	C6orf62	Chromosome 6 open reading frame 62	0.813 (0.000)
55262	C7orf43	Chromosome 7 open reading frame 43	1.771 (0.038)
.	C7orf60	.	1.730 (0.018)
647087	C7orf73	Chromosome 7 open reading frame 73	0.636 (0.007)
65265	C8orf33	Chromosome 8 open reading frame 33	0.684 (0.012)
401466	C8orf59	Chromosome 8 open reading frame 59	0.602 (0.030)
.	C9orf173	.	1.440 (0.015)
84267	C9orf64	Chromosome 9 open reading frame 64	0.620 (0.049)
203228	C9orf72	Chromosome 9 open reading frame 72	1.301 (0.008)
771	CA12	Carbonic anhydrase 12	0.530 (0.003)
377677	CA13	Carbonic anhydrase 13	0.786 (0.019)
81617	CAB39L	Calcium binding protein 39 like	1.503 (0.029)
91768	CABLES1	Cdk5 and Abl enzyme substrate 1	1.520 (0.002)
81928	CABLES2	Cdk5 and Abl enzyme substrate 2	0.758 (0.044)
11094	CACFD1	Calcium channel flower domain containing 1	1.653 (0.038)
781	CACNA2D1	Calcium voltage-gated channel auxiliary subunit alpha2delta 1	0.576 (0.038)
9254	CACNA2D2	Calcium voltage-gated channel auxiliary subunit alpha2delta 2	1.780 (0.004)
784	CACNB3	Calcium voltage-gated channel auxiliary subunit beta 3	1.440 (0.028)
59285	CACNG6	Calcium voltage-gated channel auxiliary subunit gamma 6	0.624 (0.028)
404665	CACTIN-AS1	CACTIN antisense RNA 1	1.645 (0.038)
27101	CACYBP	Calcyclin binding protein	0.728 (0.030)
790	CAD	Carbamoyl-phosphate synthetase 2, aspartate transcarbamylase, and dihydroorotase	0.612 (0.021)
57863	CADM3	Cell adhesion molecule 3	0.430 (0.004)
100131825	CADM3-AS1	CADM3 antisense RNA 1	0.598 (0.024)
93664	CADPS2	Ca2+ dependent secretion activator 2	0.602 (0.035)
57658	CALCOCO1	Calcium binding and coiled-coil domain 1	1.755 (0.004)
10203	CALCRL	Calcitonin receptor like receptor	1.888 (0.003)
51063	CALHM2	Calcium homeostasis modulator 2	0.724 (0.031)
805	CALM2	Calmodulin 2 (phosphorylase kinase, delta)	0.759 (0.032)
813	CALU	Calumenin	1.280 (0.040)
816	CAMK2B	Calcium/calmodulin dependent protein kinase II beta	3.510 (0.004)
818	CAMK2G	Calcium/calmodulin dependent protein kinase II gamma	1.309 (0.001)
819	CAMLG	Calcium modulating ligand	1.336 (0.041)
826	CAPNS1	Calpain small subunit 1	0.675 (0.003)
829	CAPZA1	Capping actin protein of muscle Z-line alpha subunit 1	0.663 (0.012)
832	CAPZB	Capping actin protein of muscle Z-line beta subunit	0.650 (0.033)
29775	CARD10	Caspase recruitment domain family member 10	1.570 (0.006)
79092	CARD14	Caspase recruitment domain family member 14	1.750 (0.042)
10498	CARM1	Coactivator associated arginine methyltransferase 1	0.763 (0.032)
22794	CASC3	Cancer susceptibility candidate 3	0.793 (0.041)
57082	CASC5	Cancer susceptibility candidate 5	0.386 (0.001)
835	CASP2	Caspase 2, apoptosis-related cysteine peptidase	0.811 (0.004)
837	CASP4	Caspase 4	1.270 (0.034)
838	CASP5	Caspase 5	1.533 (0.014)
857	CAV1	Caveolin 1	1.833 (0.001)
9139	CBFA2T2	CBFA2/RUNX1 translocation partner 2	1.449 (0.036)
865	CBFB	Core-binding factor, beta subunit	0.628 (0.046)
873	CBR1	Carbonyl reductase 1	0.682 (0.037)
874	CBR3	Carbonyl reductase 3	0.604 (0.046)
84869	CBR4	Carbonyl reductase 4	0.777 (0.030)
150472	CBWD2	COBW domain containing 2	1.431 (0.036)
11335	CBX3	Chromobox 3	0.783 (0.002)
8535	CBX4	Chromobox 4	1.893 (0.003)
23468	CBX5	Chromobox 5	0.541 (0.026)
23466	CBX6	Chromobox 6	0.582 (0.018)
23492	CBX7	Chromobox 7	1.742 (0.011)
54862	CC2D1A	Coiled-coil and C2 domain containing 1A	1.340 (0.035)
57545	CC2D2A	Coiled-coil and C2 domain containing 2A	0.585 (0.040)
55749	CCAR1	Cell division cycle and apoptosis regulator 1	1.216 (0.001)
147372	CCBE1	Collagen and calcium binding EGF domains 1	0.638 (0.014)
.	CCBL2	.	0.778 (0.014)
55013	CCDC109B	Coiled-coil domain containing 109B	0.555 (0.008)
90060	CCDC120	Coiled-coil domain containing 120	1.416 (0.011)
133957	CCDC127	Coiled-coil domain containing 127	1.360 (0.027)
339230	CCDC137	Coiled-coil domain containing 137	0.719 (0.003)
9720	CCDC144A	Coiled-coil domain containing 144A	1.454 (0.013)
284047	CCDC144B	Coiled-coil domain containing 144B (pseudogene)	1.860 (0.016)
80071	CCDC15	Coiled-coil domain containing 15	0.729 (0.018)
100129792	CCDC152	Coiled-coil domain containing 152	0.612 (0.014)
84960	CCDC183	Coiled-coil domain containing 183	1.391 (0.017)
55088	CCDC186	Coiled-coil domain containing 186	1.735 (0.013)
25901	CCDC28A	Coiled-coil domain containing 28A	1.512 (0.018)
83643	CCDC3	Coiled-coil domain containing 3	0.526 (0.022)
339829	CCDC39	Coiled-coil domain containing 39	1.612 (0.035)
57003	CCDC47	Coiled-coil domain containing 47	1.287 (0.042)
51019	CCDC53	Coiled-coil domain containing 53	0.601 (0.005)
131076	CCDC58	Coiled-coil domain containing 58	0.494 (0.032)
8030	CCDC6	Coiled-coil domain containing 6	0.799 (0.030)
80323	CCDC68	Coiled-coil domain containing 68	1.508 (0.023)
26112	CCDC69	Coiled-coil domain containing 69	2.479 (0.004)
168455	CCDC71L	Coiled-coil domain containing 71-like	0.713 (0.001)
493860	CCDC73	Coiled-coil domain containing 73	0.563 (0.033)
84318	CCDC77	Coiled-coil domain containing 77	0.802 (0.008)
114800	CCDC85A	Coiled-coil domain containing 85A	0.645 (0.022)
11007	CCDC85B	Coiled-coil domain containing 85B	1.209 (0.041)
79080	CCDC86	Coiled-coil domain containing 86	0.565 (0.050)
283234	CCDC88B	Coiled-coil domain containing 88B	1.423 (0.039)
440193	CCDC88C	Coiled-coil domain containing 88C	2.273 (0.028)
55297	CCDC91	Coiled-coil domain containing 91	1.557 (0.006)
54520	CCDC93	Coiled-coil domain containing 93	1.569 (0.021)
55702	CCDC94	Coiled-coil domain containing 94	0.622 (0.010)
54535	CCHCR1	Coiled-coil alpha-helical rod protein 1	0.649 (0.031)
881	CCIN	Calicin	0.631 (0.038)
6358	CCL14	C-C motif chemokine ligand 14	8.507 (0.004)
6360	CCL16	C-C motif chemokine ligand 16	1.221 (0.030)
6364	CCL20	C-C motif chemokine ligand 20	1.936 (0.036)
56477	CCL28	C-C motif chemokine ligand 28	0.302 (0.002)
6352	CCL5	C-C motif chemokine ligand 5	0.397 (0.027)
8900	CCNA1	Cyclin A1	5.155 (0.002)
890	CCNA2	Cyclin A2	0.181 (0.006)
891	CCNB1	Cyclin B1	0.153 (0.003)
9133	CCNB2	Cyclin B2	0.130 (0.009)
894	CCND2	Cyclin D2	1.434 (0.046)
898	CCNE1	Cyclin E1	0.465 (0.014)
9134	CCNE2	Cyclin E2	0.336 (0.004)
899	CCNF	Cyclin F	0.528 (0.015)
900	CCNG1	Cyclin G1	1.793 (0.007)
901	CCNG2	Cyclin G2	2.136 (0.018)
79616	CCNJL	Cyclin J like	1.949 (0.006)
905	CCNT2	Cyclin T2	1.590 (0.021)
151195	CCNYL1	Cyclin Y-like 1	0.684 (0.027)
9236	CCPG1	Cell cycle progression 1	1.784 (0.003)
7203	CCT3	Chaperonin containing TCP1 subunit 3	0.520 (0.022)
10575	CCT4	Chaperonin containing TCP1 subunit 4	0.665 (0.012)
22948	CCT5	Chaperonin containing TCP1 subunit 5	0.549 (0.002)
908	CCT6A	Chaperonin containing TCP1 subunit 6A	0.600 (0.003)
10693	CCT6B	Chaperonin containing TCP1 subunit 6B	0.728 (0.047)
643253	CCT6P1	Chaperonin containing TCP1 subunit 6 pseudogene 1	2.534 (0.003)
643180	CCT6P3	Chaperonin containing TCP1 subunit 6 pseudogene 3	3.046 (0.009)
10694	CCT8	Chaperonin containing TCP1 subunit 8	0.591 (0.002)
51622	CCZ1	CCZ1 homolog, vacuolar protein trafficking and biogenesis associated	0.615 (0.003)
135228	CD109	CD109 molecule	3.074 (0.001)
283316	CD163L1	CD163 molecule like 1	3.229 (0.002)
57126	CD177	CD177 molecule	1.445 (0.045)
4345	CD200	CD200 molecule	3.231 (0.001)
947	CD34	CD34 molecule	45.794 (0.000)
10849	CD3EAP	CD3e molecule associated protein	0.542 (0.039)
960	CD44	CD44 molecule (Indian blood group)	0.658 (0.002)
4179	CD46	CD46 molecule	1.339 (0.029)
1604	CD55	CD55 molecule (Cromer blood group)	2.716 (0.002)
967	CD63	CD63 molecule	1.529 (0.033)
3732	CD82	CD82 molecule	4.114 (0.003)
928	CD9	CD9 molecule	0.416 (0.000)
22918	CD93	CD93 molecule	2.742 (0.006)
8872	CDC123	Cell division cycle 123	0.650 (0.003)
8881	CDC16	Cell division cycle 16	0.611 (0.025)
991	CDC20	Cell division cycle 20	0.045 (0.011)
8697	CDC23	Cell division cycle 23	0.673 (0.042)
993	CDC25A	Cell division cycle 25A	0.402 (0.038)
994	CDC25B	Cell division cycle 25B	0.447 (0.001)
995	CDC25C	Cell division cycle 25C	0.496 (0.001)
55664	CDC37L1	Cell division cycle 37 like 1	1.517 (0.012)
8476	CDC42BPA	CDC42 binding protein kinase alpha	1.577 (0.023)
11135	CDC42EP1	CDC42 effector protein 1	0.794 (0.017)
148170	CDC42EP5	CDC42 effector protein 5	1.639 (0.037)
8318	CDC45	Cell division cycle 45	0.202 (0.009)
990	CDC6	Cell division cycle 6	0.183 (0.001)
8317	CDC7	Cell division cycle 7	0.561 (0.048)
79577	CDC73	Cell division cycle 73	0.813 (0.016)
157313	CDCA2	Cell division cycle associated 2	0.294 (0.009)
83461	CDCA3	Cell division cycle associated 3	0.279 (0.009)
113130	CDCA5	Cell division cycle associated 5	0.202 (0.019)
83879	CDCA7	Cell division cycle associated 7	0.165 (0.005)
55536	CDCA7L	Cell division cycle associated 7 like	0.491 (0.025)
55143	CDCA8	Cell division cycle associated 8	0.155 (0.010)
64866	CDCP1	CUB domain containing protein 1	0.358 (0.003)
1009	CDH11	Cadherin 11	0.266 (0.010)
1012	CDH13	Cadherin 13	2.048 (0.001)
1000	CDH2	Cadherin 2	1.724 (0.021)
1002	CDH4	Cadherin 4	1.535 (0.005)
1003	CDH5	Cadherin 5	1.421 (0.007)
983	CDK1	Cyclin-dependent kinase 1	0.089 (0.000)
5218	CDK14	Cyclin-dependent kinase 14	0.528 (0.027)
1017	CDK2	Cyclin-dependent kinase 2	0.572 (0.005)
8099	CDK2AP1	Cyclin-dependent kinase 2 associated protein 1	0.618 (0.010)
1028	CDKN1C	Cyclin-dependent kinase inhibitor 1C	2.164 (0.030)
1029	CDKN2A	Cyclin-dependent kinase inhibitor 2A	6.058 (0.001)
55602	CDKN2AIP	CDKN2A interacting protein	1.617 (0.036)
91368	CDKN2AIPNL	CDKN2A interacting protein N-terminal like	0.695 (0.008)
1030	CDKN2B	Cyclin-dependent kinase inhibitor 2B	5.597 (0.003)
1031	CDKN2C	Cyclin-dependent kinase inhibitor 2C	0.463 (0.000)
1033	CDKN3	Cyclin-dependent kinase inhibitor 3	0.138 (0.001)
8760	CDS2	CDP-diacylglycerol synthase 2	1.369 (0.011)
1041	CDSN	Corneodesmosin	1.729 (0.022)
81620	CDT1	Chromatin licensing and DNA replication factor 1	0.211 (0.005)
9425	CDYL	Chromodomain protein, Y-like	1.750 (0.020)
90273	CEACAM21	Carcinoembryonic antigen related cell adhesion molecule 21	2.499 (0.001)
1050	CEBPA	CCAAT/enhancer binding protein alpha	1.394 (0.008)
1054	CEBPG	CCAAT/enhancer binding protein gamma	1.448 (0.024)
51816	CECR1	Cat eye syndrome chromosome region, candidate 1	1.878 (0.001)
60677	CELF6	CUGBP, Elav-like family member 6	1.988 (0.047)
9620	CELSR1	Cadherin EGF LAG seven-pass G-type receptor 1	3.085 (0.026)
1058	CENPA	Centromere protein A	0.258 (0.035)
1062	CENPE	Centromere protein E	0.501 (0.034)
1063	CENPF	Centromere protein F	0.333 (0.001)
64946	CENPH	Centromere protein H	0.314 (0.019)
2491	CENPI	Centromere protein I	0.312 (0.004)
64105	CENPK	Centromere protein K	0.352 (0.017)
91687	CENPL	Centromere protein L	0.595 (0.039)
79019	CENPM	Centromere protein M	0.174 (0.017)
55839	CENPN	Centromere protein N	0.290 (0.023)
79172	CENPO	Centromere protein O	0.498 (0.001)
401541	CENPP	Centromere protein P	0.658 (0.012)
79682	CENPU	Centromere protein U	0.302 (0.003)
387103	CENPW	Centromere protein W	0.251 (0.001)
201134	CEP112	Centrosomal protein 112	1.364 (0.042)
55125	CEP192	Centrosomal protein 192	0.789 (0.002)
80184	CEP290	Centrosomal protein 290	1.985 (0.017)
9857	CEP350	Centrosomal protein 350	1.393 (0.012)
95681	CEP41	Centrosomal protein 41	0.652 (0.000)
55165	CEP55	Centrosomal protein 55	0.104 (0.001)
55722	CEP72	Centrosomal protein 72	0.582 (0.037)
90799	CEP95	Centrosomal protein 95	1.487 (0.018)
10715	CERS1	Ceramide synthase 1	1.724 (0.006)
79603	CERS4	Ceramide synthase 4	0.561 (0.040)
100861402	CERS6-AS1	CERS6 antisense RNA 1	0.811 (0.040)
1070	CETN3	Centrin, EF-hand protein, 3	0.787 (0.046)
629	CFB	Complement factor B	0.335 (0.004)
3075	CFH	Complement factor H	2.608 (0.001)
3426	CFI	Complement factor I	1.892 (0.004)
1072	CFL1	Cofilin 1	0.681 (0.024)
1073	CFL2	Cofilin 2	0.806 (0.034)
9023	CH25H	Cholesterol 25-hydroxylase	0.361 (0.002)
79094	CHAC1	ChaC glutathione-specific gamma-glutamylcyclotransferase 1	3.623 (0.008)
1101	CHAD	Chondroadherin	1.778 (0.021)
10036	CHAF1A	Chromatin assembly factor 1 subunit A	0.240 (0.002)
8208	CHAF1B	Chromatin assembly factor 1 subunit B	0.287 (0.013)
118487	CHCHD1	Coiled-coil-helix-coiled-coil-helix domain containing 1	0.535 (0.018)
400916	CHCHD10	Coiled-coil-helix-coiled-coil-helix domain containing 10	0.497 (0.040)
51142	CHCHD2	Coiled-coil-helix-coiled-coil-helix domain containing 2	0.773 (0.032)
1105	CHD1	Chromodomain helicase DNA binding protein 1	1.323 (0.014)
9557	CHD1L	Chromodomain helicase DNA binding protein 1-like	0.695 (0.020)
84181	CHD6	Chromodomain helicase DNA binding protein 6	1.486 (0.024)
55636	CHD7	Chromodomain helicase DNA binding protein 7	1.477 (0.002)
80205	CHD9	Chromodomain helicase DNA binding protein 9	1.585 (0.010)
1111	CHEK1	Checkpoint kinase 1	0.397 (0.007)
11200	CHEK2	Checkpoint kinase 2	0.552 (0.021)
10523	CHERP	Calcium homeostasis endoplasmic reticulum protein	0.733 (0.010)
1119	CHKA	Choline kinase alpha	1.751 (0.028)
57132	CHMP1B	Charged multivesicular body protein 1B	1.462 (0.016)
51652	CHMP3	Charged multivesicular body protein 3	0.617 (0.042)
1134	CHRNA1	Cholinergic receptor nicotinic alpha 1 subunit	3.557 (0.001)
1138	CHRNA5	Cholinergic receptor nicotinic alpha 5 subunit	0.773 (0.034)
1140	CHRNB1	Cholinergic receptor nicotinic beta 1 subunit	1.499 (0.040)
8534	CHST1	Carbohydrate sulfotransferase 1	11.394 (0.000)
51363	CHST15	Carbohydrate (N-acetylgalactosamine 4-sulfate 6-O) sulfotransferase 15	2.577 (0.009)
9435	CHST2	Carbohydrate sulfotransferase 2	1.723 (0.027)
9469	CHST3	Carbohydrate (chondroitin 6) sulfotransferase 3	0.368 (0.006)
337876	CHSY3	Chondroitin sulfate synthase 3	0.471 (0.001)
54921	CHTF8	Chromosome transmission fidelity factor 8	0.783 (0.001)
57019	CIAPIN1	Cytokine induced apoptosis inhibitor 1	0.572 (0.000)
1149	CIDEA	Cell death-inducing DFFA-like effector a	1.294 (0.024)
9541	CIR1	Corepressor interacting with RBPJ, 1	1.512 (0.009)
1153	CIRBP	Cold inducible RNA binding protein	1.597 (0.015)
.	CIRH1A	.	0.591 (0.010)
284106	CISD3	CDGSH iron sulfur domain 3	0.781 (0.029)
11113	CIT	Citron rho-interacting serine/threonine kinase	0.427 (0.005)
10370	CITED2	Cbp/p300 interacting transactivator with Glu/Asp rich carboxy-terminal domain 2	1.300 (0.031)
25792	CIZ1	CDKN1A interacting zinc finger protein 1	0.715 (0.014)
26586	CKAP2	Cytoskeleton associated protein 2	0.498 (0.005)
150468	CKAP2L	Cytoskeleton associated protein 2 like	0.289 (0.006)
1152	CKB	Creatine kinase B	4.622 (0.017)
1163	CKS1B	CDC28 protein kinase regulatory subunit 1B	0.186 (0.004)
1164	CKS2	CDC28 protein kinase regulatory subunit 2	0.300 (0.000)
23332	CLASP1	Cytoplasmic linker associated protein 1	0.737 (0.013)
23529	CLCF1	Cardiotrophin-like cytokine factor 1	1.266 (0.008)
1182	CLCN3	Chloride voltage-gated channel 3	1.358 (0.044)
1186	CLCN7	Chloride voltage-gated channel 7	1.347 (0.036)
9076	CLDN1	Claudin 1	10.069 (0.000)
5010	CLDN11	Claudin 11	2.910 (0.001)
9069	CLDN12	Claudin 12	1.574 (0.036)
23562	CLDN14	Claudin 14	2.540 (0.043)
137075	CLDN23	Claudin 23	0.539 (0.043)
1364	CLDN4	Claudin 4	1.445 (0.011)
7122	CLDN5	Claudin 5	4.356 (0.003)
1366	CLDN7	Claudin 7	1.545 (0.003)
6320	CLEC11A	C-type lectin domain family 11 member A	0.462 (0.025)
161198	CLEC14A	C-type lectin domain family 14 member A	1.576 (0.011)
51267	CLEC1A	C-type lectin domain family 1 member A	0.627 (0.035)
1192	CLIC1	Chloride intracellular channel 1	0.655 (0.025)
25999	CLIP3	CAP-Gly domain containing linker protein 3	1.306 (0.023)
79745	CLIP4	CAP-Gly domain containing linker protein family member 4	1.209 (0.032)
1195	CLK1	CDC like kinase 1	2.009 (0.030)
574016	CLLU1OS	Chronic lymphocytic leukemia up-regulated 1 opposite strand	1.900 (0.029)
2055	CLN8	Ceroid-lipofuscinosis, neuronal 8	1.697 (0.000)
8192	CLPP	Caseinolytic mitochondrial matrix peptidase proteolytic subunit	0.749 (0.001)
81037	CLPTM1L	CLPTM1-like	0.718 (0.015)
63967	CLSPN	Claspin	0.276 (0.000)
9746	CLSTN3	Calsyntenin 3	1.608 (0.027)
1211	CLTA	Clathrin light chain A	0.736 (0.022)
1191	CLU	Clusterin	5.022 (0.000)
23277	CLUH	Clustered mitochondria (cluA/CLU1) homolog	0.673 (0.016)
8418	CMAHP	Cytidine monophospho-N-acetylneuraminic acid hydroxylase, pseudogene	2.304 (0.008)
56942	CMC2	C-x9-C motif containing 2	0.539 (0.026)
129607	CMPK2	Cytidine/uridine monophosphate kinase 2	0.510 (0.002)
123920	CMTM3	CKLF like MARVEL transmembrane domain containing 3	1.206 (0.012)
54918	CMTM6	CKLF like MARVEL transmembrane domain containing 6	1.254 (0.015)
55748	CNDP2	CNDP dipeptidase 2 (metallopeptidase M20 family)	0.505 (0.012)
26505	CNNM3	Cyclin and CBS domain divalent metal cation transport mediator 3	1.672 (0.026)
25904	CNOT10	CCR4-NOT transcription complex subunit 10	0.773 (0.037)
55571	CNOT11	CCR4-NOT transcription complex subunit 11	0.737 (0.042)
1267	CNP	2',3'-cyclic nucleotide 3' phosphodiesterase	0.674 (0.004)
10695	CNPY3	Canopy FGF signaling regulator 3	1.420 (0.046)
245812	CNPY4	Canopy FGF signaling regulator 4	1.889 (0.015)
25927	CNRIP1	Cannabinoid receptor interacting protein 1	0.555 (0.008)
163882	CNST	Consortin, connexin sorting protein	1.958 (0.004)
5067	CNTN3	Contactin 3	0.461 (0.003)
8506	CNTNAP1	Contactin associated protein 1	1.536 (0.019)
79937	CNTNAP3	Contactin associated protein-like 3	3.412 (0.009)
728577	CNTNAP3B	Contactin associated protein-like 3B	3.718 (0.001)
51287	COA4	Cytochrome c oxidase assembly factor 4 homolog	0.462 (0.017)
388753	COA6	Cytochrome c oxidase assembly factor 6	0.475 (0.011)
22796	COG2	Component of oligomeric golgi complex 2	0.773 (0.044)
10466	COG5	Component of oligomeric golgi complex 5	1.348 (0.010)
8161	COIL	Coilin	0.750 (0.018)
1303	COL12A1	Collagen type XII alpha 1	1.844 (0.000)
1305	COL13A1	Collagen type XIII alpha 1	5.821 (0.002)
80781	COL18A1	Collagen type XVIII alpha 1	1.750 (0.036)
85301	COL27A1	Collagen type XXVII alpha 1	2.332 (0.021)
1282	COL4A1	Collagen type IV alpha 1	1.993 (0.014)
1284	COL4A2	Collagen type IV alpha 2	1.456 (0.026)
10087	COL4A3BP	Collagen type IV alpha 3 binding protein	1.542 (0.048)
1287	COL4A5	Collagen type IV alpha 5	2.747 (0.004)
1288	COL4A6	Collagen type IV alpha 6	2.594 (0.021)
1290	COL5A2	Collagen type V alpha 2	1.623 (0.006)
1291	COL6A1	Collagen type VI alpha 1	0.697 (0.010)
1295	COL8A1	Collagen type VIII alpha 1	2.360 (0.006)
1299	COL9A3	Collagen type IX alpha 3	1.285 (0.011)
81035	COLEC12	Collectin subfamily member 12	1.525 (0.007)
8292	COLQ	Collagen-like tail subunit (single strand of homotrimer) of asymmetric acetylcholinesterase	1.377 (0.002)
150684	COMMD1	Copper metabolism domain containing 1	0.802 (0.048)
23412	COMMD3	COMM domain containing 3	0.570 (0.015)
54939	COMMD4	COMM domain containing 4	0.686 (0.014)
54951	COMMD8	COMM domain containing 8	0.659 (0.024)
22820	COPG1	Coatomer protein complex subunit gamma 1	0.801 (0.033)
26958	COPG2	Coatomer protein complex subunit gamma 2	0.328 (0.004)
8533	COPS3	COP9 signalosome subunit 3	0.721 (0.003)
51138	COPS4	COP9 signalosome subunit 4	0.568 (0.013)
10987	COPS5	COP9 signalosome subunit 5	0.710 (0.008)
50813	COPS7A	COP9 signalosome subunit 7A	0.662 (0.002)
10920	COPS8	COP9 signalosome subunit 8	0.599 (0.019)
22818	COPZ1	Coatomer protein complex, subunit zeta 1	0.661 (0.009)
51226	COPZ2	Coatomer protein complex subunit zeta 2	0.564 (0.025)
51805	COQ3	Coenzyme Q3, methyltransferase	0.581 (0.028)
10391	CORO2B	Coronin 2B	4.279 (0.001)
79585	CORO7	Coronin 7	1.795 (0.008)
23406	COTL1	Coactosin like F-actin binding protein 1	0.595 (0.005)
1355	COX15	COX15 cytochrome c oxidase assembly homolog	0.763 (0.000)
10063	COX17	COX17 cytochrome c oxidase copper chaperone	0.638 (0.024)
1340	COX6B1	Cytochrome c oxidase subunit 6B1	0.589 (0.033)
1347	COX7A2	Cytochrome c oxidase subunit 7A2	0.630 (0.026)
1349	COX7B	Cytochrome c oxidase subunit 7B	0.577 (0.005)
1350	COX7C	Cytochrome c oxidase subunit 7C	0.670 (0.025)
1351	COX8A	Cytochrome c oxidase subunit 8A	0.600 (0.018)
132864	CPEB2	Cytoplasmic polyadenylation element binding protein 2	1.629 (0.007)
80315	CPEB4	Cytoplasmic polyadenylation element binding protein 4	1.512 (0.041)
79974	CPED1	Cadherin like and PC-esterase domain containing 1	1.984 (0.001)
8904	CPNE1	Copine 1	1.708 (0.005)
57699	CPNE5	Copine 5	0.610 (0.020)
27132	CPNE7	Copine 7	1.820 (0.013)
55313	CPPED1	Calcineurin like phosphoesterase domain containing 1	0.662 (0.033)
10404	CPQ	Carboxypeptidase Q	1.514 (0.032)
1373	CPS1	Carbamoyl-phosphate synthase 1	1.287 (0.018)
51692	CPSF3	Cleavage and polyadenylation specific factor 3	0.631 (0.009)
54973	CPSF3L	Cleavage and polyadenylation specific factor 3-like	0.725 (0.022)
11052	CPSF6	Cleavage and polyadenylation specific factor 6	0.795 (0.031)
1375	CPT1B	Carnitine palmitoyltransferase 1B	3.209 (0.027)
126129	CPT1C	Carnitine palmitoyltransferase 1C	1.875 (0.008)
1376	CPT2	Carnitine palmitoyltransferase 2	0.767 (0.021)
119587	CPXM2	Carboxypeptidase X (M14 family), member 2	0.278 (0.004)
51185	CRBN	Cereblon	1.693 (0.003)
27297	CRCP	CGRP receptor component	0.679 (0.008)
90993	CREB3L1	CAMP responsive element binding protein 3-like 1	3.178 (0.001)
9586	CREB5	CAMP responsive element binding protein 5	1.277 (0.018)
153222	CREBRF	CREB3 regulatory factor	3.160 (0.001)
78987	CRELD1	Cysteine rich with EGF like domains 1	2.646 (0.009)
1397	CRIP2	Cysteine rich protein 2	0.661 (0.009)
285464	CRIPAK	Cysteine rich PAK1 inhibitor	0.521 (0.031)
83690	CRISPLD1	Cysteine rich secretory protein LCCL domain containing 1	0.543 (0.002)
54675	CRLS1	Cardiolipin synthase 1	0.768 (0.007)
1400	CRMP1	Collapsin response mediator protein 1	2.061 (0.015)
114819	CROCCP3	Ciliary rootlet coiled-coil, rootletin pseudogene 3	1.762 (0.044)
55118	CRTAC1	Cartilage acidic protein 1	1.750 (0.027)
1407	CRY1	Cryptochrome circadian clock 1	1.260 (0.042)
1431	CS	Citrate synthase	0.683 (0.007)
1434	CSE1L	Chromosome segregation 1 like	0.601 (0.010)
1435	CSF1	Colony stimulating factor 1	1.493 (0.042)
1437	CSF2	Colony stimulating factor 2	0.583 (0.048)
55790	CSGALNACT1	Chondroitin sulfate N-acetylgalactosaminyltransferase 1	2.978 (0.000)
1456	CSNK1G3	Casein kinase 1 gamma 3	1.400 (0.004)
1460	CSNK2B	Casein kinase 2 beta	0.696 (0.014)
81566	CSRNP2	Cysteine and serine rich nuclear protein 2	1.467 (0.004)
1465	CSRP1	Cysteine and glycine rich protein 1	0.671 (0.039)
.	CSRP2BP	.	0.561 (0.007)
1474	CST6	Cystatin E/M	0.648 (0.006)
1475	CSTA	Cystatin A	0.705 (0.017)
1476	CSTB	Cystatin B	0.591 (0.011)
1477	CSTF1	Cleavage stimulation factor subunit 1	0.666 (0.025)
1478	CSTF2	Cleavage stimulation factor subunit 2	0.634 (0.006)
4253	CTAGE5	CTAGE family member 5	1.796 (0.029)
9150	CTDP1	CTD phosphatase subunit 1	1.237 (0.019)
1490	CTGF	Connective tissue growth factor	0.494 (0.001)
1491	CTH	Cystathionine gamma-lyase	2.514 (0.013)
9811	CTIF	CBP80/20-dependent translation initiation factor	1.395 (0.004)
1497	CTNS	Cystinosin, lysosomal cystine transporter	1.270 (0.047)
1503	CTPS1	CTP synthase 1	0.511 (0.000)
56474	CTPS2	CTP synthase 2	0.756 (0.016)
1509	CTSD	Cathepsin D	1.399 (0.027)
1513	CTSK	Cathepsin K	1.643 (0.015)
1514	CTSL	Cathepsin L	1.533 (0.009)
1520	CTSS	Cathepsin S	0.718 (0.008)
1522	CTSZ	Cathepsin Z	1.345 (0.013)
348180	CTU2	Cytosolic thiouridylase subunit 2	0.752 (0.047)
404217	CTXN1	Cortexin 1	1.502 (0.005)
8029	CUBN	Cubilin	1.801 (0.024)
8450	CUL4B	Cullin 4B	0.520 (0.022)
51596	CUTA	CutA divalent cation tolerance homolog (E. coli)	0.797 (0.017)
1523	CUX1	Cut like homeobox 1	0.599 (0.020)
50624	CUZD1	CUB and zona pellucida like domains 1	1.401 (0.044)
51503	CWC15	CWC15 spliceosome-associated protein	0.692 (0.004)
55280	CWF19L1	CWF19-like 1, cell cycle control (S. pombe)	0.560 (0.002)
1525	CXADR	Coxsackie virus and adenovirus receptor	2.278 (0.004)
2919	CXCL1	C-X-C motif chemokine ligand 1	0.389 (0.028)
3627	CXCL10	C-X-C motif chemokine ligand 10	0.189 (0.000)
6373	CXCL11	C-X-C motif chemokine ligand 11	0.261 (0.044)
6387	CXCL12	C-X-C motif chemokine ligand 12	0.080 (0.001)
6374	CXCL5	C-X-C motif chemokine ligand 5	0.620 (0.001)
6372	CXCL6	C-X-C motif chemokine ligand 6	0.180 (0.001)
3576	CXCL8	C-X-C motif chemokine ligand 8	1.520 (0.023)
7852	CXCR4	C-X-C motif chemokine receptor 4	4.944 (0.003)
256643	CXorf23	Chromosome X open reading frame 23	1.472 (0.001)
79742	CXorf36	Chromosome X open reading frame 36	17.485 (0.000)
124936	CYB5D2	Cytochrome b5 domain containing 2	1.858 (0.002)
51706	CYB5R1	Cytochrome b5 reductase 1	1.612 (0.039)
51700	CYB5R2	Cytochrome b5 reductase 2	0.284 (0.024)
1537	CYC1	Cytochrome c1	0.646 (0.043)
54205	CYCS	Cytochrome c, somatic	0.490 (0.011)
26999	CYFIP2	Cytoplasmic FMR1 interacting protein 2	1.431 (0.029)
1540	CYLD	CYLD lysine 63 deubiquitinase	1.360 (0.021)
1594	CYP27B1	Cytochrome P450 family 27 subfamily B member 1	0.717 (0.043)
1573	CYP2J2	Cytochrome P450 family 2 subfamily J member 2	0.691 (0.017)
285440	CYP4V2	Cytochrome P450 family 4 subfamily V member 2	0.693 (0.007)
260293	CYP4X1	Cytochrome P450 family 4 subfamily X member 1	0.588 (0.001)
1595	CYP51A1	Cytochrome P450 family 51 subfamily A member 1	0.635 (0.013)
3491	CYR61	Cysteine rich angiogenic inducer 61	0.695 (0.009)
9266	CYTH2	Cytohesin 2	2.206 (0.004)
54360	CYTL1	Cytokine like 1	0.741 (0.036)
23002	DAAM1	Dishevelled associated activator of morphogenesis 1	1.843 (0.001)
1601	DAB2	DAB2, clathrin adaptor protein	1.462 (0.022)
1602	DACH1	Dachshund family transcription factor 1	1.974 (0.029)
221955	DAGLB	Diacylglycerol lipase beta	1.779 (0.044)
1611	DAP	Death-associated protein	0.721 (0.034)
7818	DAP3	Death associated protein 3	0.703 (0.014)
1615	DARS	Aspartyl-tRNA synthetase	0.671 (0.027)
55157	DARS2	Aspartyl-tRNA synthetase 2, mitochondrial	0.596 (0.029)
26528	DAZAP1	DAZ associated protein 1	0.708 (0.017)
9802	DAZAP2	DAZ associated protein 2	0.717 (0.019)
80174	DBF4B	DBF4 zinc finger B	0.666 (0.040)
1622	DBI	Diazepam binding inhibitor (GABA receptor modulator, acyl-CoA binding protein)	0.549 (0.009)
25879	DCAF13	DDB1 and CUL4 associated factor 13	0.603 (0.035)
79877	DCAKD	Dephospho-CoA kinase domain containing	0.691 (0.009)
131566	DCBLD2	Discoidin, CUB and LCCL domain containing 2	0.633 (0.003)
8642	DCHS1	Dachsous cadherin-related 1	1.847 (0.014)
1634	DCN	Decorin	0.477 (0.030)
55802	DCP1A	Decapping mRNA 1A	0.765 (0.026)
196513	DCP1B	Decapping mRNA 1B	0.785 (0.033)
167227	DCP2	Decapping mRNA 2	1.649 (0.005)
28960	DCPS	Decapping enzyme, scavenger	0.661 (0.029)
79077	DCTPP1	DCTP pyrophosphatase 1	0.510 (0.012)
23142	DCUN1D4	Defective in cullin neddylation 1 domain containing 4	1.322 (0.025)
84259	DCUN1D5	Defective in cullin neddylation 1 domain containing 5	0.709 (0.007)
51181	DCXR	Dicarbonyl/L-xylulose reductase	0.673 (0.007)
23576	DDAH1	Dimethylarginine dimethylaminohydrolase 1	0.803 (0.007)
1643	DDB2	Damage specific DNA binding protein 2	1.314 (0.038)
220042	DDIAS	DNA damage induced apoptosis suppressor	0.744 (0.047)
1649	DDIT3	DNA damage inducible transcript 3	2.233 (0.020)
8528	DDO	D-aspartate oxidase	0.372 (0.005)
1652	DDT	D-dopachrome tautomerase	0.772 (0.018)
1662	DDX10	DEAD-box helicase 10	1.412 (0.048)
1663	DDX11	DEAD/H-box helicase 11	0.572 (0.033)
55794	DDX28	DEAD-box helicase 28	0.677 (0.041)
10212	DDX39A	DEAD-box helicase 39A	0.613 (0.014)
7919	DDX39B	DEAD-box helicase 39B	0.649 (0.021)
8653	DDX3Y	DEAD-box helicase 3, Y-linked	1.560 (0.005)
51202	DDX47	DEAD-box helicase 47	0.730 (0.000)
79009	DDX50	DEAD-box helicase 50	0.763 (0.027)
54606	DDX56	DEAD-box helicase 56	0.557 (0.012)
23586	DDX58	DEXD/H-box helicase 58	0.604 (0.005)
1666	DECR1	2,4-dienoyl-CoA reductase 1, mitochondrial	0.799 (0.030)
162989	DEDD2	Death effector domain containing 2	1.843 (0.010)
10260	DENND4A	DENN domain containing 4A	1.415 (0.031)
55667	DENND4C	DENN domain containing 4C	1.343 (0.013)
23258	DENND5A	DENN domain containing 5A	1.257 (0.020)
55635	DEPDC1	DEP domain containing 1	0.301 (0.009)
55789	DEPDC1B	DEP domain containing 1B	0.480 (0.012)
51071	DERA	Deoxyribose-phosphate aldolase	0.498 (0.001)
51009	DERL2	Derlin 2	0.795 (0.040)
27351	DESI1	Desumoylating isopeptidase 1	0.811 (0.027)
8214	DGCR6	DiGeorge syndrome critical region gene 6	0.454 (0.009)
85359	DGCR6L	DiGeorge syndrome critical region gene 6-like	0.724 (0.046)
160851	DGKH	Diacylglycerol kinase eta	1.548 (0.017)
1716	DGUOK	Deoxyguanosine kinase	0.652 (0.007)
1718	DHCR24	24-dehydrocholesterol reductase	0.145 (0.015)
1719	DHFR	Dihydrofolate reductase	0.310 (0.000)
200895	DHFRL1	Dihydrofolate reductase like 1	1.402 (0.034)
9249	DHRS3	Dehydrogenase/reductase (SDR family) member 3	10.201 (0.002)
10901	DHRS4	Dehydrogenase/reductase (SDR family) member 4	0.633 (0.046)
55449	DHRS4-AS1	DHRS4 antisense RNA 1	0.697 (0.027)
51635	DHRS7	Dehydrogenase/reductase (SDR family) member 7	1.590 (0.004)
1665	DHX15	DEAH-box helicase 15	0.728 (0.032)
22907	DHX30	DEAH-box helicase 30	0.709 (0.018)
56919	DHX33	DEAH-box helicase 33	0.655 (0.018)
57647	DHX37	DEAH-box helicase 37	0.728 (0.011)
1660	DHX9	DEAH-box helicase 9	0.702 (0.019)
81624	DIAPH3	Diaphanous related formin 3	0.222 (0.008)
1734	DIO2	Deiodinase, iodothyronine, type II	3.080 (0.001)
23181	DIP2A	Disco interacting protein 2 homolog A	1.848 (0.023)
22982	DIP2C	Disco interacting protein 2 homolog C	1.231 (0.035)
115752	DIS3L	DIS3 like exosome 3'-5' exoribonuclease	0.662 (0.047)
85455	DISP2	Dispatched RND transporter family member 2	0.534 (0.040)
22943	DKK1	Dickkopf WNT signaling pathway inhibitor 1	0.298 (0.005)
27123	DKK2	Dickkopf WNT signaling pathway inhibitor 2	0.828 (0.047)
27122	DKK3	Dickkopf WNT signaling pathway inhibitor 3	3.261 (0.001)
1739	DLG1	Discs large homolog 1, scribble cell polarity complex component	2.529 (0.001)
1741	DLG3	Discs large homolog 3	0.661 (0.048)
1742	DLG4	Discs large homolog 4	1.855 (0.006)
649446	DLGAP1-AS1	DLGAP1 antisense RNA 1	1.861 (0.039)
84777	DLGAP1-AS2	DLGAP1 antisense RNA 2	3.214 (0.010)
22839	DLGAP4	Discs large homolog associated protein 4	1.245 (0.004)
9787	DLGAP5	Discs large homolog associated protein 5	0.137 (0.007)
54567	DLL4	Delta-like 4 (Drosophila)	2.141 (0.031)
11144	DMC1	DNA meiotic recombinase 1	0.765 (0.003)
1756	DMD	Dystrophin	1.502 (0.019)
9988	DMTF1	Cyclin D binding myb like transcription factor 1	1.769 (0.045)
2039	DMTN	Dematin actin binding protein	1.535 (0.030)
54919	DNAAF5	Dynein (axonemal) assembly factor 5	0.633 (0.030)
1767	DNAH5	Dynein axonemal heavy chain 5	1.200 (0.006)
10294	DNAJA2	DnaJ heat shock protein family (Hsp40) member A2	0.776 (0.047)
55466	DNAJA4	DnaJ heat shock protein family (Hsp40) member A4	1.861 (0.007)
3337	DNAJB1	DnaJ heat shock protein family (Hsp40) member B1	1.625 (0.007)
79982	DNAJB14	DnaJ heat shock protein family (Hsp40) member B14	1.479 (0.018)
3300	DNAJB2	DnaJ heat shock protein family (Hsp40) member B2	1.638 (0.001)
64215	DNAJC1	DnaJ heat shock protein family (Hsp40) member C1	1.542 (0.002)
55735	DNAJC11	DnaJ heat shock protein family (Hsp40) member C11	0.557 (0.009)
55192	DNAJC17	DnaJ heat shock protein family (Hsp40) member C17	0.572 (0.027)
548645	DNAJC25	DnaJ heat shock protein family (Hsp40) member C25	1.499 (0.021)
84277	DNAJC30	DnaJ heat shock protein family (Hsp40) member C30	0.792 (0.032)
9829	DNAJC6	DnaJ heat shock protein family (Hsp40) member C6	0.800 (0.019)
23234	DNAJC9	DnaJ heat shock protein family (Hsp40) member C9	0.421 (0.000)
92737	DNER	Delta/notch like EGF repeat containing	3.056 (0.007)
728489	DNLZ	DNL-type zinc finger	0.535 (0.024)
100628315	DNM3OS	DNM3 opposite strand/antisense RNA	1.432 (0.009)
1786	DNMT1	DNA (cytosine-5-)-methyltransferase 1	0.459 (0.005)
23549	DNPEP	Aspartyl aminopeptidase	0.778 (0.004)
10591	DNPH1	2'-deoxynucleoside 5'-phosphate N-hydrolase 1	0.632 (0.025)
8448	DOC2A	Double C2 domain alpha	0.661 (0.024)
57572	DOCK6	Dedicator of cytokinesis 6	1.795 (0.012)
55715	DOK4	Docking protein 4	0.563 (0.015)
1802	DPH2	DPH2 homolog	0.801 (0.036)
89978	DPH6	Diphthamine biosynthesis 6	0.735 (0.022)
8813	DPM1	Dolichyl-phosphate mannosyltransferase polypeptide 1, catalytic subunit	0.742 (0.038)
10072	DPP3	Dipeptidyl peptidase 3	0.697 (0.010)
1803	DPP4	Dipeptidyl peptidase 4	1.336 (0.033)
23333	DPY19L1	Dpy-19 like 1 (C. elegans)	0.668 (0.002)
1809	DPYSL3	Dihydropyrimidinase like 3	0.281 (0.022)
10570	DPYSL4	Dihydropyrimidinase like 4	1.248 (0.003)
29102	DROSHA	Drosha ribonuclease III	0.640 (0.034)
79075	DSCC1	DNA replication and sister chromatid cohesion 1	0.612 (0.011)
29940	DSE	Dermatan sulfate epimerase	1.403 (0.039)
92126	DSEL	Dermatan sulfate epimerase-like	0.742 (0.038)
79980	DSN1	DSN1 homolog, MIS12 kinetochore complex component	0.405 (0.016)
1832	DSP	Desmoplakin	0.814 (0.012)
667	DST	Dystonin	1.790 (0.008)
11034	DSTN	Destrin, actin depolymerizing factor	0.725 (0.003)
112487	DTD2	D-tyrosyl-tRNA deacylase 2 (putative)	0.700 (0.022)
51514	DTL	Denticleless E3 ubiquitin protein ligase homolog	0.162 (0.000)
1837	DTNA	Dystrobrevin alpha	0.703 (0.040)
1838	DTNB	Dystrobrevin beta	0.451 (0.026)
151636	DTX3L	Deltex 3 like, E3 ubiquitin ligase	0.670 (0.028)
23220	DTX4	Deltex 4, E3 ubiquitin ligase	2.006 (0.010)
1841	DTYMK	Deoxythymidylate kinase	0.457 (0.000)
54920	DUS2	Dihydrouridine synthase 2	0.468 (0.002)
1843	DUSP1	Dual specificity phosphatase 1	0.711 (0.005)
54935	DUSP23	Dual specificity phosphatase 23	0.293 (0.012)
1846	DUSP4	Dual specificity phosphatase 4	2.246 (0.002)
1848	DUSP6	Dual specificity phosphatase 6	0.827 (0.006)
1849	DUSP7	Dual specificity phosphatase 7	0.546 (0.001)
1857	DVL3	Dishevelled segment polarity protein 3	1.591 (0.029)
8655	DYNLL1	Dynein light chain LC8-type 1	0.510 (0.013)
6990	DYNLT3	Dynein light chain Tctex-type 3	1.218 (0.021)
1859	DYRK1A	Dual specificity tyrosine phosphorylation regulated kinase 1A	1.321 (0.025)
9149	DYRK1B	Dual specificity tyrosine phosphorylation regulated kinase 1B	1.938 (0.006)
8291	DYSF	Dysferlin	1.993 (0.007)
1869	E2F1	E2F transcription factor 1	0.382 (0.022)
1870	E2F2	E2F transcription factor 2	0.506 (0.001)
1876	E2F6	E2F transcription factor 6	1.321 (0.040)
79733	E2F8	E2F transcription factor 8	0.496 (0.029)
10148	EBI3	Epstein-Barr virus induced 3	1.698 (0.002)
100506710	EBLN3	Endogenous Bornavirus-like nucleoprotein 3	1.238 (0.024)
10969	EBNA1BP2	EBNA1 binding protein 2	0.545 (0.045)
10682	EBP	Emopamil binding protein (sterol isomerase)	0.575 (0.021)
84650	EBPL	Emopamil binding protein like	2.041 (0.003)
55862	ECHDC1	Ethylmalonyl-CoA decarboxylase 1	0.823 (0.024)
79746	ECHDC3	Enoyl-CoA hydratase domain containing 3	2.078 (0.031)
1892	ECHS1	Enoyl-CoA hydratase, short chain, 1, mitochondrial	0.770 (0.008)
641700	ECSCR	Endothelial cell surface expressed chemotaxis and apoptosis regulator	0.613 (0.015)
1896	EDA	Ectodysplasin A	0.727 (0.023)
9695	EDEM1	ER degradation enhancing alpha-mannosidase like protein 1	1.653 (0.005)
55741	EDEM2	ER degradation enhancing alpha-mannosidase like protein 2	1.299 (0.023)
1906	EDN1	Endothelin 1	0.531 (0.006)
1910	EDNRB	Endothelin receptor type B	7.602 (0.000)
26098	EDRF1	Erythroid differentiation regulatory factor 1	1.325 (0.003)
8411	EEA1	Early endosome antigen 1	1.488 (0.025)
8726	EED	Embryonic ectoderm development	0.629 (0.016)
1915	EEF1A1	Eukaryotic translation elongation factor 1 alpha 1	0.551 (0.013)
1917	EEF1A2	Eukaryotic translation elongation factor 1 alpha 2	1.331 (0.022)
1933	EEF1B2	Eukaryotic translation elongation factor 1 beta 2	0.503 (0.004)
9521	EEF1E1	Eukaryotic translation elongation factor 1 epsilon 1	0.375 (0.001)
196483	EEF2KMT	Eukaryotic elongation factor 2 lysine methyltransferase	0.551 (0.024)
79180	EFHD2	EF-hand domain family member D2	0.662 (0.004)
1946	EFNA5	Ephrin A5	0.365 (0.000)
1947	EFNB1	Ephrin B1	1.350 (0.032)
.	EFTUD1	.	1.563 (0.001)
112399	EGLN3	Egl-9 family hypoxia inducible factor 3	0.556 (0.008)
1958	EGR1	Early growth response 1	0.644 (0.035)
254102	EHBP1L1	EH domain binding protein 1 like 1	1.451 (0.032)
30845	EHD3	EH domain containing 3	0.741 (0.028)
79813	EHMT1	Euchromatic histone-lysine N-methyltransferase 1	0.789 (0.023)
84285	EIF1AD	Eukaryotic translation initiation factor 1A domain containing	0.821 (0.046)
9086	EIF1AY	Eukaryotic translation initiation factor 1A, Y-linked	0.686 (0.005)
10289	EIF1B	Eukaryotic translation initiation factor 1B	1.654 (0.016)
27102	EIF2AK1	Eukaryotic translation initiation factor 2 alpha kinase 1	0.757 (0.002)
1967	EIF2B1	Eukaryotic translation initiation factor 2B subunit alpha	0.604 (0.007)
8890	EIF2B4	Eukaryotic translation initiation factor 2B subunit delta	0.791 (0.014)
1939	EIF2D	Eukaryotic translation initiation factor 2D	0.630 (0.018)
1965	EIF2S1	Eukaryotic translation initiation factor 2 subunit alpha	0.648 (0.008)
1968	EIF2S3	Eukaryotic translation initiation factor 2 subunit gamma	0.653 (0.000)
8662	EIF3B	Eukaryotic translation initiation factor 3 subunit B	0.641 (0.021)
8664	EIF3D	Eukaryotic translation initiation factor 3 subunit D	0.636 (0.001)
8668	EIF3I	Eukaryotic translation initiation factor 3 subunit I	0.525 (0.016)
8669	EIF3J	Eukaryotic translation initiation factor 3 subunit J	0.623 (0.002)
27335	EIF3K	Eukaryotic translation initiation factor 3 subunit K	0.541 (0.009)
51386	EIF3L	Eukaryotic translation initiation factor 3 subunit L	0.613 (0.010)
10480	EIF3M	Eukaryotic translation initiation factor 3 subunit M	0.620 (0.009)
1973	EIF4A1	Eukaryotic translation initiation factor 4A1	0.499 (0.007)
9775	EIF4A3	Eukaryotic translation initiation factor 4A3	0.692 (0.023)
1984	EIF5A	Eukaryotic translation initiation factor 5A	0.524 (0.012)
3692	EIF6	Eukaryotic translation initiation factor 6	0.611 (0.021)
1994	ELAVL1	ELAV like RNA binding protein 1	0.655 (0.009)
1997	ELF1	E74 like ETS transcription factor 1	0.767 (0.022)
1998	ELF2	E74 like ETS transcription factor 2	1.255 (0.048)
114794	ELFN2	Extracellular leucine-rich repeat and fibronectin type III domain containing 2	1.632 (0.006)
2004	ELK3	ELK3, ETS transcription factor	1.240 (0.033)
22936	ELL2	Elongation factor for RNA polymerase II 2	1.493 (0.008)
9844	ELMO1	Engulfment and cell motility 1	1.329 (0.014)
255520	ELMOD2	ELMO domain containing 2	0.775 (0.004)
91748	ELMSAN1	ELM2 and Myb/SANT domain containing 1	0.643 (0.010)
6785	ELOVL4	ELOVL fatty acid elongase 4	1.286 (0.031)
79071	ELOVL6	ELOVL fatty acid elongase 6	0.514 (0.017)
55140	ELP3	Elongator acetyltransferase complex subunit 3	0.823 (0.046)
23587	ELP5	Elongator acetyltransferase complex subunit 5	0.821 (0.033)
10328	EMC8	ER membrane protein complex subunit 8	0.701 (0.018)
51705	EMCN	Endomucin	3.340 (0.000)
2010	EMD	Emerin	0.453 (0.007)
146956	EME1	Essential meiotic structure-specific endonuclease 1	0.501 (0.008)
10436	EMG1	EMG1 N1-specific pseudouridine methyltransferase	0.425 (0.009)
11117	EMILIN1	Elastin microfibril interfacer 1	0.334 (0.004)
2009	EML1	Echinoderm microtubule associated protein like 1	0.691 (0.045)
24139	EML2	Echinoderm microtubule associated protein like 2	1.254 (0.035)
256364	EML3	Echinoderm microtubule associated protein like 3	0.718 (0.037)
2012	EMP1	Epithelial membrane protein 1	0.700 (0.012)
2013	EMP2	Epithelial membrane protein 2	0.367 (0.006)
55740	ENAH	Enabled homolog (Drosophila)	0.790 (0.032)
8507	ENC1	Ectodermal-neural cortex 1	0.553 (0.010)
2022	ENG	Endoglin	0.487 (0.003)
375704	ENHO	Energy homeostasis associated	0.761 (0.017)
219670	ENKUR	Enkurin, TRPC channel interacting protein	0.538 (0.022)
2023	ENO1	Enolase 1	0.749 (0.046)
58478	ENOPH1	Enolase-phosphatase 1	0.706 (0.037)
9583	ENTPD4	Ectonucleoside triphosphate diphosphohydrolase 4	1.541 (0.007)
57634	EP400	E1A binding protein p400	0.806 (0.048)
2037	EPB41L2	Erythrocyte membrane protein band 4.1 like 2	1.282 (0.036)
64097	EPB41L4A	Erythrocyte membrane protein band 4.1 like 4A	1.252 (0.042)
1969	EPHA2	EPH receptor A2	1.231 (0.016)
2043	EPHA4	EPH receptor A4	2.747 (0.011)
2048	EPHB2	EPH receptor B2	1.433 (0.041)
2052	EPHX1	Epoxide hydrolase 1	1.809 (0.016)
253152	EPHX4	Epoxide hydrolase 4	1.966 (0.050)
9852	EPM2AIP1	EPM2A (laforin) interacting protein 1	1.528 (0.002)
2057	EPOR	Erythropoietin receptor	1.749 (0.014)
2059	EPS8	Epidermal growth factor receptor pathway substrate 8	1.280 (0.048)
64787	EPS8L2	EPS8 like 2	1.390 (0.017)
85465	EPT1	Ethanolaminephosphotransferase 1	0.765 (0.007)
26284	ERAL1	Era like 12S mitochondrial rRNA chaperone 1	0.738 (0.020)
51752	ERAP1	Endoplasmic reticulum aminopeptidase 1	1.529 (0.004)
.	ERBB2IP	.	1.563 (0.031)
2074	ERCC6	Excision repair cross-complementation group 6	0.309 (0.007)
54821	ERCC6L	Excision repair cross-complementation group 6 like	0.475 (0.007)
.	ERCC6-PGBD3	.	0.321 (0.013)
51290	ERGIC2	ERGIC and golgi 2	1.273 (0.005)
90459	ERI1	Exoribonuclease 1	0.632 (0.012)
79033	ERI3	ERI1 exoribonuclease family member 3	0.763 (0.007)
27248	ERLEC1	Endoplasmic reticulum lectin 1	1.215 (0.016)
10613	ERLIN1	ER lipid raft associated 1	0.720 (0.025)
11160	ERLIN2	ER lipid raft associated 2	0.683 (0.013)
55780	ERMARD	ER membrane-associated RNA degradation	0.630 (0.026)
79956	ERMP1	Endoplasmic reticulum metallopeptidase 1	1.752 (0.014)
56605	ERO1B	Endoplasmic reticulum oxidoreductase beta	1.377 (0.034)
10961	ERP29	Endoplasmic reticulum protein 29	1.453 (0.048)
54206	ERRFI1	ERBB receptor feedback inhibitor 1	1.329 (0.043)
2086	ERV3-1	Endogenous retrovirus group 3 member 1	2.734 (0.023)
90952	ESAM	Endothelial cell adhesion molecule	1.456 (0.001)
157570	ESCO2	Establishment of sister chromatid cohesion N-acetyltransferase 2	0.320 (0.008)
2098	ESD	Esterase D	0.674 (0.006)
9700	ESPL1	Extra spindle pole bodies like 1, separase	0.425 (0.004)
80004	ESRP2	Epithelial splicing regulatory protein 2	0.607 (0.012)
2107	ETF1	Eukaryotic translation termination factor 1	0.707 (0.018)
23474	ETHE1	ETHE1, persulfide dioxygenase	0.702 (0.028)
2114	ETS2	ETS proto-oncogene 2, transcription factor	1.702 (0.001)
2118	ETV4	ETS variant 4	0.664 (0.009)
2120	ETV6	ETS variant 6	0.819 (0.037)
51513	ETV7	ETS variant 7	0.730 (0.038)
84141	EVA1A	Eva-1 homolog A, regulator of programmed cell death	1.668 (0.029)
59271	EVA1C	Eva-1 homolog C (C. elegans)	0.702 (0.039)
2121	EVC	EvC ciliary complex subunit 1	1.431 (0.024)
115704	EVI5L	Ecotropic viral integration site 5 like	1.345 (0.019)
283673	EWSAT1	Ewing sarcoma associated transcript 1	1.440 (0.038)
2130	EWSR1	EWS RNA binding protein 1	0.748 (0.025)
9156	EXO1	Exonuclease 1	0.245 (0.003)
283849	EXOC3L1	Exocyst complex component 3 like 1	0.370 (0.007)
51013	EXOSC1	Exosome component 1	0.697 (0.029)
5394	EXOSC10	Exosome component 10	0.616 (0.004)
23404	EXOSC2	Exosome component 2	0.552 (0.009)
51010	EXOSC3	Exosome component 3	0.672 (0.002)
23016	EXOSC7	Exosome component 7	0.753 (0.017)
11340	EXOSC8	Exosome component 8	0.643 (0.006)
2131	EXT1	Exostosin glycosyltransferase 1	0.642 (0.046)
2137	EXTL3	Exostosin like glycosyltransferase 3	1.498 (0.008)
2145	EZH1	Enhancer of zeste 1 polycomb repressive complex 2 subunit	2.006 (0.013)
50848	F11R	F11 receptor	1.513 (0.005)
2150	F2RL1	F2R like trypsin receptor 1	0.468 (0.001)
2151	F2RL2	Coagulation factor II thrombin receptor like 2	6.754 (0.004)
9002	F2RL3	F2R like thrombin/trypsin receptor 3	3.381 (0.000)
2152	F3	Coagulation factor III, tissue factor	1.490 (0.033)
2166	FAAH	Fatty acid amide hydrolase	1.335 (0.050)
2167	FABP4	Fatty acid binding protein 4	8.250 (0.000)
2171	FABP5	Fatty acid binding protein 5	4.602 (0.014)
9415	FADS2	Fatty acid desaturase 2	0.408 (0.000)
151313	FAHD2B	Fumarylacetoacetate hydrolase domain containing 2B	0.631 (0.005)
144347	FAM101A	Family with sequence similarity 101 member A	1.872 (0.001)
399665	FAM102A	Family with sequence similarity 102 member A	2.761 (0.002)
284611	FAM102B	Family with sequence similarity 102 member B	0.724 (0.028)
83640	FAM103A1	Family with sequence similarity 103 member A1	0.705 (0.047)
90736	FAM104B	Family with sequence similarity 104 member B	0.784 (0.035)
11170	FAM107A	Family with sequence similarity 107 member A	1.381 (0.042)
83641	FAM107B	Family with sequence similarity 107 member B	0.483 (0.006)
150368	FAM109B	Family with sequence similarity 109 member B	0.748 (0.043)
81558	FAM117A	Family with sequence similarity 117 member A	0.541 (0.019)
23196	FAM120A	Family with sequence similarity 120A	0.694 (0.009)
84498	FAM120B	Family with sequence similarity 120B	0.769 (0.041)
84668	FAM126A	Family with sequence similarity 126 member A	1.504 (0.031)
116496	FAM129A	Family with sequence similarity 129 member A	1.710 (0.012)
131408	FAM131A	Family with sequence similarity 131 member A	1.207 (0.024)
151176	FAM132B	Family with sequence similarity 132 member B	2.225 (0.010)
79137	FAM134A	Family with sequence similarity 134 member A	1.318 (0.019)
57579	FAM135A	Family with sequence similarity 135 member A	1.315 (0.005)
84908	FAM136A	Family with sequence similarity 136 member A	0.567 (0.022)
51306	FAM13B	Family with sequence similarity 13 member B	1.611 (0.014)
84067	FAM160A2	Family with sequence similarity 160 member A2	1.609 (0.031)
401565	FAM166A	Family with sequence similarity 166 member A	0.314 (0.026)
84734	FAM167B	Family with sequence similarity 167 member B	2.828 (0.024)
221061	FAM171A1	Family with sequence similarity 171 member A1	1.280 (0.048)
23116	FAM179B	Family with sequence similarity 179 member B	1.226 (0.016)
80011	FAM192A	Family with sequence similarity 192 member A	0.721 (0.018)
.	FAM195A	.	0.586 (0.007)
51313	FAM198B	Family with sequence similarity 198 member B	1.243 (0.033)
200232	FAM209A	Family with sequence similarity 209 member A	1.381 (0.041)
389119	FAM212A	Family with sequence similarity 212 member A	1.985 (0.019)
55924	FAM212B	Family with sequence similarity 212 member B	1.619 (0.025)
84293	FAM213A	Family with sequence similarity 213 member A	1.346 (0.021)
127281	FAM213B	Family with sequence similarity 213 member B	0.634 (0.001)
56204	FAM214A	Family with sequence similarity 214 member A	1.930 (0.015)
10447	FAM3C	Family with sequence similarity 3 member C	1.332 (0.046)
131177	FAM3D	Family with sequence similarity 3 member D	1.256 (0.000)
284593	FAM41C	Family with sequence similarity 41 member C	0.757 (0.036)
81553	FAM49A	Family with sequence similarity 49 member A	1.354 (0.019)
26240	FAM50B	Family with sequence similarity 50 member B	0.689 (0.040)
51307	FAM53C	Family with sequence similarity 53 member C	1.366 (0.024)
79850	FAM57A	Family with sequence similarity 57 member A	0.769 (0.018)
54478	FAM64A	Family with sequence similarity 64 member A	0.221 (0.005)
140876	FAM65C	Family with sequence similarity 65 member C	1.528 (0.046)
138311	FAM69B	Family with sequence similarity 69 member B	0.766 (0.030)
84895	FAM73B	Family with sequence similarity 73 member B	1.460 (0.012)
143684	FAM76B	Family with sequence similarity 76 member B	1.629 (0.006)
286336	FAM78A	Family with sequence similarity 78 member A	1.782 (0.019)
81610	FAM83D	Family with sequence similarity 83 member D	0.269 (0.029)
286042	FAM86B3P	Family with sequence similarity 86 member B3, pseudogene	0.721 (0.020)
692099	FAM86DP	Family with sequence similarity 86 member D, pseudogene	0.647 (0.022)
375061	FAM89A	Family with sequence similarity 89 member A	3.482 (0.001)
51439	FAM8A1	Family with sequence similarity 8 member A1	1.346 (0.015)
84191	FAM96A	Family with sequence similarity 96 member A	0.654 (0.020)
283742	FAM98B	Family with sequence similarity 98 member B	0.788 (0.029)
2187	FANCB	Fanconi anemia complementation group B	0.680 (0.006)
2176	FANCC	Fanconi anemia complementation group C	0.733 (0.005)
2177	FANCD2	Fanconi anemia complementation group D2	0.357 (0.003)
2189	FANCG	Fanconi anemia complementation group G	0.577 (0.026)
55215	FANCI	Fanconi anemia complementation group I	0.442 (0.024)
55711	FAR2	Fatty acyl-CoA reductase 2	1.220 (0.039)
10667	FARS2	Phenylalanyl-tRNA synthetase 2, mitochondrial	0.519 (0.021)
10056	FARSB	Phenylalanyl-tRNA synthetase beta subunit	0.438 (0.006)
2194	FASN	Fatty acid synthase	0.566 (0.027)
22868	FASTKD2	FAST kinase domains 2	0.668 (0.036)
2197	FAU	Finkel-Biskis-Reilly murine sarcoma virus (FBR-MuSV) ubiquitously expressed	0.559 (0.013)
10826	FAXDC2	Fatty acid hydroxylase domain containing 2	2.198 (0.004)
2091	FBL	Fibrillarin	0.428 (0.018)
54751	FBLIM1	Filamin binding LIM protein 1	0.662 (0.002)
345630	FBLL1	Fibrillarin-like 1	1.797 (0.018)
10516	FBLN5	Fibulin 5	0.097 (0.002)
129804	FBLN7	Fibulin 7	1.680 (0.049)
2201	FBN2	Fibrillin 2	0.693 (0.030)
25827	FBXL2	F-box and leucine-rich repeat protein 2	1.395 (0.031)
84961	FBXL20	F-box and leucine-rich repeat protein 20	1.802 (0.008)
26224	FBXL3	F-box and leucine-rich repeat protein 3	1.410 (0.008)
26234	FBXL5	F-box and leucine-rich repeat protein 5	0.633 (0.011)
23194	FBXL7	F-box and leucine-rich repeat protein 7	1.634 (0.001)
84085	FBXO30	F-box protein 30	1.847 (0.007)
114907	FBXO32	F-box protein 32	1.720 (0.039)
254170	FBXO33	F-box protein 33	1.476 (0.036)
55030	FBXO34	F-box protein 34	1.394 (0.034)
130888	FBXO36	F-box protein 36	0.650 (0.038)
81545	FBXO38	F-box protein 38	1.214 (0.028)
26271	FBXO5	F-box protein 5	0.447 (0.025)
26270	FBXO6	F-box protein 6	0.657 (0.011)
51077	FCF1	FCF1 rRNA-processing protein	0.535 (0.010)
2217	FCGRT	Fc fragment of IgG receptor and transporter	1.769 (0.005)
23149	FCHO1	FCH domain only 1	0.589 (0.008)
115548	FCHO2	FCH domain only 2	1.875 (0.025)
127943	FCRLB	Fc receptor like B	0.695 (0.047)
2222	FDFT1	Farnesyl-diphosphate farnesyltransferase 1	0.493 (0.010)
2224	FDPS	Farnesyl diphosphate synthase	0.461 (0.001)
2230	FDX1	Ferredoxin 1	0.824 (0.014)
2237	FEN1	Flap structure-specific endonuclease 1	0.257 (0.007)
2241	FER	FER tyrosine kinase	1.244 (0.035)
80307	FER1L4	Fer-1 like family member 4, pseudogene	2.450 (0.033)
55612	FERMT1	Fermitin family member 1	0.558 (0.014)
2242	FES	FES proto-oncogene, tyrosine kinase	0.766 (0.014)
121512	FGD4	FYVE, RhoGEF and PH domain containing 4	1.492 (0.000)
2256	FGF11	Fibroblast growth factor 11	1.515 (0.047)
2259	FGF14	Fibroblast growth factor 14	1.365 (0.008)
2250	FGF5	Fibroblast growth factor 5	2.289 (0.005)
2260	FGFR1	Fibroblast growth factor receptor 1	1.568 (0.001)
2264	FGFR4	Fibroblast growth factor receptor 4	1.480 (0.007)
2271	FH	Fumarate hydratase	0.505 (0.010)
2273	FHL1	Four and a half LIM domains 1	1.714 (0.006)
2274	FHL2	Four and a half LIM domains 2	0.723 (0.006)
2275	FHL3	Four and a half LIM domains 3	0.689 (0.001)
29109	FHOD1	Formin homology 2 domain containing 1	0.615 (0.038)
9158	FIBP	FGF1 intracellular binding protein	0.569 (0.004)
63979	FIGNL1	Fidgetin like 1	0.748 (0.004)
27145	FILIP1	Filamin A interacting protein 1	1.631 (0.029)
11259	FILIP1L	Filamin A interacting protein 1-like	2.470 (0.001)
81608	FIP1L1	Factor interacting with PAPOLA and CPSF1	0.720 (0.028)
51024	FIS1	Fission, mitochondrial 1	0.610 (0.005)
84922	FIZ1	FLT3 interacting zinc finger 1	0.727 (0.004)
60681	FKBP10	FK506 binding protein 10	1.335 (0.011)
51303	FKBP11	FK506 binding protein 11	0.459 (0.015)
2280	FKBP1A	FK506 binding protein 1A	0.685 (0.002)
100528031	FKBP1A-SDCBP2	FKBP1A-SDCBP2 readthrough (NMD candidate)	0.492 (0.033)
2281	FKBP1B	FK506 binding protein 1B	0.527 (0.041)
2288	FKBP4	FK506 binding protein 4	0.649 (0.026)
2289	FKBP5	FK506 binding protein 5	0.543 (0.011)
51661	FKBP7	FK506 binding protein 7	1.687 (0.037)
11328	FKBP9	FK506 binding protein 9	0.826 (0.016)
80308	FLAD1	Flavin adenine dinucleotide synthetase 1	0.620 (0.028)
201163	FLCN	Folliculin	1.641 (0.010)
.	FLJ41200	.	11.368 (0.001)
645644	FLJ42627	Uncharacterized LOC645644	0.561 (0.038)
10211	FLOT1	Flotillin 1	1.357 (0.023)
23768	FLRT2	Fibronectin leucine rich transmembrane protein 2	1.559 (0.004)
2321	FLT1	Fms related tyrosine kinase 1	0.493 (0.033)
2324	FLT4	Fms related tyrosine kinase 4	1.978 (0.007)
84256	FLYWCH1	FLYWCH-type zinc finger 1	1.719 (0.008)
114793	FMNL2	Formin like 2	1.905 (0.001)
2335	FN1	Fibronectin 1	0.247 (0.009)
64122	FN3K	Fructosamine 3 kinase	1.526 (0.034)
79672	FN3KRP	Fructosamine 3 kinase related protein	0.788 (0.048)
54874	FNBP1L	Formin binding protein 1 like	1.660 (0.015)
96459	FNIP1	Folliculin interacting protein 1	1.331 (0.022)
54914	FOCAD	Focadhesin	0.599 (0.025)
2352	FOLR3	Folate receptor 3 (gamma)	0.684 (0.018)
2353	FOS	Fos proto-oncogene, AP-1 trancription factor subunit	2.163 (0.033)
2354	FOSB	FosB proto-oncogene, AP-1 trancription factor subunit	1.700 (0.007)
8061	FOSL1	FOS like 1, AP-1 trancription factor subunit	0.704 (0.023)
2296	FOXC1	Forkhead box C1	0.471 (0.009)
2303	FOXC2	Forkhead box C2 (MFH-1, mesenchyme forkhead 1)	0.244 (0.003)
103752587	FOXC2-AS1	FOXC2 antisense RNA 1	0.243 (0.000)
84793	FOXD2-AS1	FOXD2 antisense RNA 1 (head to head)	1.495 (0.035)
100996301	FOXD3-AS1	FOXD3 antisense RNA 1 (head to head)	1.532 (0.040)
2294	FOXF1	Forkhead box F1	4.534 (0.004)
221937	FOXK1	Forkhead box K1	0.610 (0.026)
2305	FOXM1	Forkhead box M1	0.149 (0.004)
400236	FOXN3-AS1	FOXN3 antisense RNA 1	0.648 (0.029)
2309	FOXO3	Forkhead box O3	1.392 (0.024)
2310	FOXO3B	Forkhead box O3B pseudogene	1.525 (0.006)
4303	FOXO4	Forkhead box O4	1.754 (0.016)
27086	FOXP1	Forkhead box P1	0.703 (0.030)
2483	FRG1	FSHD region gene 1	0.723 (0.027)
23150	FRMD4B	FERM domain containing 4B	1.641 (0.010)
122786	FRMD6	FERM domain containing 6	1.496 (0.019)
391059	FRRS1	Ferric chelate reductase 1	0.640 (0.018)
10818	FRS2	Fibroblast growth factor receptor substrate 2	1.343 (0.024)
6624	FSCN1	Fascin actin-bundling protein 1	1.272 (0.045)
10468	FST	Follistatin	0.059 (0.000)
11167	FSTL1	Follistatin like 1	0.721 (0.001)
10272	FSTL3	Follistatin like 3	0.614 (0.006)
2495	FTH1	Ferritin, heavy polypeptide 1	0.753 (0.026)
24140	FTSJ1	FtsJ RNA methyltransferase homolog 1 (E. coli)	0.539 (0.007)
8880	FUBP1	Far upstream element binding protein 1	0.805 (0.031)
2517	FUCA1	Fucosidase, alpha-L- 1, tissue	1.598 (0.010)
2519	FUCA2	Fucosidase, alpha-L- 2, plasma	0.791 (0.007)
5045	FURIN	Furin, paired basic amino acid cleaving enzyme	0.666 (0.015)
2521	FUS	FUS RNA binding protein	0.435 (0.010)
53827	FXYD5	FXYD domain containing ion transport regulator 5	0.679 (0.007)
2534	FYN	FYN proto-oncogene, Src family tyrosine kinase	1.423 (0.002)
8325	FZD8	Frizzled class receptor 8	1.299 (0.016)
2548	GAA	Glucosidase alpha, acid	2.099 (0.011)
2549	GAB1	GRB2 associated binding protein 1	2.474 (0.026)
23710	GABARAPL1	GABA type A receptor associated protein like 1	2.106 (0.002)
9568	GABBR2	Gamma-aminobutyric acid type B receptor subunit 2	0.438 (0.005)
100129387	GABPB1-AS1	GABPB1 antisense RNA 1	2.218 (0.007)
2564	GABRE	Gamma-aminobutyric acid type A receptor epsilon subunit	2.684 (0.039)
1647	GADD45A	Growth arrest and DNA damage inducible alpha	2.610 (0.002)
4616	GADD45B	Growth arrest and DNA damage inducible beta	1.243 (0.016)
10912	GADD45G	Growth arrest and DNA damage inducible gamma	2.935 (0.027)
2581	GALC	Galactosylceramidase	0.769 (0.014)
2582	GALE	UDP-galactose-4-epimerase	0.676 (0.006)
2584	GALK1	Galactokinase 1	0.711 (0.010)
2589	GALNT1	Polypeptide N-acetylgalactosaminyltransferase 1	1.327 (0.003)
117248	GALNT15	Polypeptide N-acetylgalactosaminyltransferase 15	3.220 (0.000)
.	GAREM	.	1.316 (0.042)
2620	GAS2	Growth arrest specific 2	1.403 (0.012)
2621	GAS6	Growth arrest specific 6	1.649 (0.012)
2622	GAS8	Growth arrest specific 8	1.355 (0.049)
2624	GATA2	GATA binding protein 2	0.578 (0.003)
2625	GATA3	GATA binding protein 3	0.449 (0.005)
140628	GATA5	GATA binding protein 5	0.486 (0.009)
2627	GATA6	GATA binding protein 6	0.572 (0.018)
57798	GATAD1	GATA zinc finger domain containing 1	1.563 (0.029)
352954	GATS	GATS, stromal antigen 3 opposite strand	2.189 (0.023)
2633	GBP1	Guanylate binding protein 1	0.407 (0.007)
2634	GBP2	Guanylate binding protein 2	1.933 (0.020)
2635	GBP3	Guanylate binding protein 3	0.731 (0.022)
115361	GBP4	Guanylate binding protein 4	0.329 (0.012)
25801	GCA	Grancalcin	0.732 (0.029)
9648	GCC2	GRIP and coiled-coil domain containing 2	1.963 (0.010)
2639	GCDH	Glutaryl-CoA dehydrogenase	0.594 (0.033)
2644	GCHFR	GTP cyclohydrolase I feedback regulator	2.359 (0.010)
2646	GCKR	Glucokinase (hexokinase 4) regulator	1.878 (0.024)
2729	GCLC	Glutamate-cysteine ligase catalytic subunit	1.449 (0.027)
2730	GCLM	Glutamate-cysteine ligase modifier subunit	1.824 (0.003)
10985	GCN1	GCN1, eIF2 alpha kinase activator homolog	0.711 (0.023)
2650	GCNT1	Glucosaminyl (N-acetyl) transferase 1, core 2	0.587 (0.017)
2651	GCNT2	Glucosaminyl (N-acetyl) transferase 2, I-branching enzyme (I blood group)	1.934 (0.002)
145781	GCOM1	GRINL1A complex locus 1	1.315 (0.039)
2653	GCSH	Glycine cleavage system protein H	0.498 (0.019)
54332	GDAP1	Ganglioside induced differentiation associated protein 1	0.693 (0.045)
51573	GDE1	Glycerophosphodiester phosphodiesterase 1	1.379 (0.030)
9518	GDF15	Growth differentiation factor 15	2.916 (0.000)
2665	GDI2	GDP dissociation inhibitor 2	0.713 (0.018)
81544	GDPD5	Glycerophosphodiester phosphodiesterase domain containing 5	2.406 (0.005)
2669	GEM	GTP binding protein overexpressed in skeletal muscle	1.976 (0.008)
8487	GEMIN2	Gem nuclear organelle associated protein 2	0.463 (0.003)
50628	GEMIN4	Gem nuclear organelle associated protein 4	0.670 (0.011)
492303	GEMIN8P4	Gem nuclear organelle associated protein 8 pseudogene 4	1.329 (0.043)
348654	GEN1	GEN1, Holliday junction 5' flap endonuclease	0.561 (0.044)
81577	GFOD2	Glucose-fructose oxidoreductase domain containing 2	1.463 (0.028)
2673	GFPT1	Glutamine--fructose-6-phosphate transaminase 1	1.296 (0.008)
9945	GFPT2	Glutamine-fructose-6-phosphate transaminase 2	2.238 (0.008)
79017	GGCT	Gamma-glutamylcyclotransferase	0.640 (0.018)
8836	GGH	Gamma-glutamyl hydrolase	1.849 (0.006)
199720	GGN	Gametogenetin	1.364 (0.007)
170575	GIMAP1	GTPase, IMAP family member 1	1.509 (0.045)
100527949	GIMAP1-GIMAP5	GIMAP1-GIMAP5 readthrough	1.851 (0.025)
26157	GIMAP2	GTPase, IMAP family member 2	1.278 (0.017)
55303	GIMAP4	GTPase, IMAP family member 4	2.129 (0.001)
116254	GINM1	Glycoprotein integral membrane 1	1.459 (0.003)
9837	GINS1	GINS complex subunit 1	0.283 (0.005)
51659	GINS2	GINS complex subunit 2	0.117 (0.001)
64785	GINS3	GINS complex subunit 3	0.329 (0.035)
84296	GINS4	GINS complex subunit 4	0.389 (0.000)
54810	GIPC2	GIPC PDZ domain containing family member 2	0.449 (0.007)
126326	GIPC3	GIPC PDZ domain containing family member 3	1.338 (0.040)
2697	GJA1	Gap junction protein alpha 1	0.400 (0.005)
2702	GJA5	Gap junction protein alpha 5	0.610 (0.003)
10052	GJC1	Gap junction protein gamma 1	1.329 (0.011)
200504	GKN2	Gastrokine 2	2.024 (0.033)
2720	GLB1	Galactosidase beta 1	1.460 (0.005)
26035	GLCE	Glucuronic acid epimerase	1.571 (0.028)
152007	GLIPR2	GLI pathogenesis related 2	0.587 (0.044)
84662	GLIS2	GLIS family zinc finger 2	1.566 (0.026)
112770	GLMP	Glycosylated lysosomal membrane protein	1.325 (0.016)
2739	GLO1	Glyoxalase I	0.798 (0.011)
2743	GLRB	Glycine receptor beta	2.185 (0.013)
10539	GLRX3	Glutaredoxin 3	0.683 (0.011)
2744	GLS	Glutaminase	1.237 (0.049)
2747	GLUD2	Glutamate dehydrogenase 2	0.619 (0.041)
2762	GMDS	GDP-mannose 4,6-dehydratase	0.641 (0.002)
10691	GMEB1	Glucocorticoid modulatory element binding protein 1	0.675 (0.012)
9535	GMFG	Glia maturation factor gamma	2.336 (0.016)
51053	GMNN	Geminin, DNA replication inhibitor	0.333 (0.000)
29926	GMPPA	GDP-mannose pyrophosphorylase A	0.573 (0.011)
2770	GNAI1	G protein subunit alpha i1	2.049 (0.005)
2771	GNAI2	G protein subunit alpha i2	1.321 (0.037)
2773	GNAI3	G protein subunit alpha i3	0.771 (0.000)
2774	GNAL	G protein subunit alpha L	1.373 (0.008)
2778	GNAS	GNAS complex locus	0.750 (0.001)
2782	GNB1	G protein subunit beta 1	0.770 (0.031)
.	GNB2L1	.	0.683 (0.019)
59345	GNB4	G protein subunit beta 4	0.475 (0.007)
2787	GNG5	G protein subunit gamma 5	0.601 (0.020)
2788	GNG7	G protein subunit gamma 7	1.417 (0.014)
26354	GNL3	G protein nucleolar 3	0.675 (0.001)
54552	GNL3L	G protein nucleolar 3 like	0.655 (0.020)
8443	GNPAT	Glyceronephosphate O-acyltransferase	0.653 (0.017)
64841	GNPNAT1	Glucosamine-phosphate N-acetyltransferase 1	0.691 (0.008)
84572	GNPTG	N-acetylglucosamine-1-phosphate transferase gamma subunit	1.404 (0.022)
2796	GNRH1	Gonadotropin releasing hormone 1	1.753 (0.010)
114814	GNRHR2	Gonadotropin releasing hormone receptor 2 (pseudogene)	0.589 (0.014)
2801	GOLGA2	Golgin A2	1.359 (0.032)
388152	GOLGA2P7	Golgin A2 pseudogene 7	1.293 (0.004)
2803	GOLGA4	Golgin A4	1.859 (0.014)
642402	GOLGA6L17P	Golgin A6 family-like 17, pseudogene	1.270 (0.049)
374650	GOLGA6L5P	Golgin A6 family-like 5, pseudogene	1.908 (0.024)
653720	GOLGA8M	Golgin A8 family member M	1.288 (0.026)
2804	GOLGB1	Golgin B1	2.049 (0.010)
51280	GOLM1	Golgi membrane protein 1	1.409 (0.004)
9570	GOSR2	Golgi SNAP receptor complex member 2	0.596 (0.028)
2812	GP1BB	Glycoprotein Ib platelet beta subunit	0.631 (0.006)
8733	GPAA1	Glycosylphosphatidylinositol anchor attachment 1	0.833 (0.005)
150763	GPAT2	Glycerol-3-phosphate acyltransferase 2, mitochondrial	0.392 (0.008)
55668	GPATCH2L	G-patch domain containing 2 like	1.438 (0.001)
2817	GPC1	Glypican 1	1.401 (0.004)
56261	GPCPD1	Glycerophosphocholine phosphodiesterase 1	0.766 (0.020)
338328	GPIHBP1	Glycosylphosphatidylinositol anchored high density lipoprotein binding protein 1	1.501 (0.005)
11321	GPN1	GPN-loop GTPase 1	0.641 (0.007)
10457	GPNMB	Glycoprotein nmb	0.648 (0.023)
56927	GPR108	G protein-coupled receptor 108	0.786 (0.029)
7107	GPR137B	G protein-coupled receptor 137B	1.760 (0.000)
4935	GPR143	G protein-coupled receptor 143	0.763 (0.017)
151556	GPR155	G protein-coupled receptor 155	1.249 (0.047)
26996	GPR160	G protein-coupled receptor 160	2.340 (0.007)
27239	GPR162	G protein-coupled receptor 162	2.063 (0.003)
160897	GPR180	G protein-coupled receptor 180	0.795 (0.004)
2861	GPR37	G protein-coupled receptor 37	0.656 (0.046)
9737	GPRASP1	G protein-coupled receptor associated sorting protein 1	2.151 (0.028)
9052	GPRC5A	G protein-coupled receptor class C group 5 member A	2.116 (0.013)
51704	GPRC5B	G protein-coupled receptor class C group 5 member B	3.466 (0.001)
114787	GPRIN1	G protein regulated inducer of neurite outgrowth 1	0.717 (0.013)
2878	GPX3	Glutathione peroxidase 3	2.672 (0.006)
2882	GPX7	Glutathione peroxidase 7	0.219 (0.007)
493869	GPX8	Glutathione peroxidase 8 (putative)	1.378 (0.006)
57655	GRAMD1A	GRAM domain containing 1A	1.651 (0.038)
57476	GRAMD1B	GRAM domain containing 1B	1.207 (0.016)
54762	GRAMD1C	GRAM domain containing 1C	1.302 (0.036)
65983	GRAMD3	GRAM domain containing 3	1.944 (0.026)
23151	GRAMD4	GRAM domain containing 4	1.432 (0.032)
2887	GRB10	Growth factor receptor bound protein 10	0.622 (0.005)
2888	GRB14	Growth factor receptor bound protein 14	0.333 (0.022)
26585	GREM1	Gremlin 1, DAN family BMP antagonist	1.227 (0.002)
9380	GRHPR	Glyoxylate reductase/hydroxypyruvate reductase	0.615 (0.004)
2901	GRIK5	Glutamate ionotropic receptor kainate type subunit 5	0.288 (0.007)
116444	GRIN3B	Glutamate ionotropic receptor NMDA type subunit 3B	1.379 (0.020)
2869	GRK5	G protein-coupled receptor kinase 5	1.665 (0.003)
2896	GRN	Granulin	1.556 (0.004)
2926	GRSF1	G-rich RNA sequence binding factor 1	0.638 (0.010)
83743	GRWD1	Glutamate-rich WD repeat containing 1	0.605 (0.014)
79792	GSDMD	Gasdermin D	0.750 (0.030)
83903	GSG2	Germ cell associated 2, haspin	0.455 (0.030)
51527	GSKIP	GSK3B interacting protein	0.797 (0.023)
2934	GSN	Gelsolin	1.949 (0.000)
57000	GSN-AS1	GSN antisense RNA 1	2.323 (0.046)
2935	GSPT1	G1 to S phase transition 1	0.721 (0.025)
2936	GSR	Glutathione reductase	1.272 (0.025)
2937	GSS	Glutathione synthetase	0.598 (0.005)
2941	GSTA4	Glutathione S-transferase alpha 4	0.548 (0.049)
79807	GSTCD	Glutathione S-transferase C-terminal domain containing	0.524 (0.015)
373156	GSTK1	Glutathione S-transferase kappa 1	0.760 (0.009)
119391	GSTO2	Glutathione S-transferase omega 2	0.406 (0.014)
2952	GSTT1	Glutathione S-transferase theta 1	0.070 (0.013)
653689	GSTT2B	Glutathione S-transferase theta 2B (gene/pseudogene)	1.307 (0.039)
2961	GTF2E2	General transcription factor IIE subunit 2	0.758 (0.032)
730394	GTF2H2C_2	GTF2H2 family member C, copy 2	0.615 (0.015)
2967	GTF2H3	General transcription factor IIH subunit 3	0.621 (0.033)
2968	GTF2H4	General transcription factor IIH subunit 4	0.652 (0.000)
9569	GTF2IRD1	GTF2I repeat domain containing 1	1.458 (0.006)
2971	GTF3A	General transcription factor IIIA	0.684 (0.004)
112495	GTF3C6	General transcription factor IIIC subunit 6	0.586 (0.032)
23560	GTPBP4	GTP binding protein 4	0.511 (0.014)
51512	GTSE1	G2 and S-phase expressed 1	0.144 (0.011)
2979	GUCA1B	Guanylate cyclase activator 1B	1.332 (0.040)
60558	GUF1	GUF1 homolog, GTPase	0.722 (0.013)
2987	GUK1	Guanylate kinase 1	0.738 (0.003)
51454	GULP1	GULP, engulfment adaptor PTB domain containing 1	1.741 (0.015)
2995	GYPC	Glycophorin C (Gerbich blood group)	11.259 (0.033)
2997	GYS1	Glycogen synthase 1 (muscle)	0.511 (0.036)
3005	H1F0	H1 histone family member 0	1.602 (0.024)
94239	H2AFV	H2A histone family member V	0.808 (0.008)
3014	H2AFX	H2A histone family member X	0.494 (0.011)
55506	H2AFY2	H2A histone family member Y2	0.635 (0.038)
3015	H2AFZ	H2A histone family member Z	0.551 (0.013)
3021	H3F3B	H3 histone, family 3B (H3.3B)	0.589 (0.012)
9563	H6PD	Hexose-6-phosphate dehydrogenase/glucose 1-dehydrogenase	0.562 (0.007)
51495	HACD3	3-hydroxyacyl-CoA dehydratase 3	1.273 (0.033)
401494	HACD4	3-hydroxyacyl-CoA dehydratase 4	0.459 (0.019)
3033	HADH	Hydroxyacyl-CoA dehydrogenase	0.558 (0.002)
3029	HAGH	Hydroxyacylglutathione hydrolase	1.591 (0.001)
401022	HAGLR	HOXD antisense growth-associated long non-coding RNA	1.505 (0.031)
8520	HAT1	Histone acetyltransferase 1	0.771 (0.004)
115106	HAUS1	HAUS augmin like complex subunit 1	0.753 (0.046)
55142	HAUS2	HAUS augmin like complex subunit 2	0.749 (0.004)
54930	HAUS4	HAUS augmin like complex subunit 4	0.664 (0.028)
23354	HAUS5	HAUS augmin like complex subunit 5	0.708 (0.006)
93323	HAUS8	HAUS augmin like complex subunit 8	0.554 (0.006)
1839	HBEGF	Heparin binding EGF like growth factor	1.673 (0.002)
3054	HCFC1	Host cell factor C1	0.647 (0.033)
80868	HCG4B	HLA complex group 4B (non-protein coding)	1.417 (0.019)
10255	HCG9	HLA complex group 9 (non-protein coding)	1.568 (0.022)
610	HCN2	Hyperpolarization activated cyclic nucleotide gated potassium channel 2	0.584 (0.047)
9734	HDAC9	Histone deacetylase 9	1.202 (0.035)
51020	HDDC2	HD domain containing 2	0.372 (0.019)
374659	HDDC3	HD domain containing 3	0.607 (0.017)
3068	HDGF	Hepatoma-derived growth factor	0.651 (0.012)
50810	HDGFRP3	Hepatoma-derived growth factor, related protein 3	0.677 (0.020)
.	HDHD1	.	0.662 (0.008)
81932	HDHD3	Haloacid dehalogenase like hydrolase domain containing 3	1.449 (0.036)
55127	HEATR1	HEAT repeat containing 1	0.763 (0.026)
55027	HEATR3	HEAT repeat containing 3	0.599 (0.038)
23593	HEBP2	Heme binding protein 2	0.581 (0.001)
51696	HECA	Hdc homolog, cell cycle regulator	1.528 (0.020)
283450	HECTD4	HECT domain E3 ubiquitin protein ligase 4	1.204 (0.046)
85441	HELZ2	Helicase with zinc finger 2	0.831 (0.008)
100289574	HERC2P4	Hect domain and RLD 2 pseudogene 4	0.743 (0.007)
51191	HERC5	HECT and RLD domain containing E3 ubiquitin protein ligase 5	0.486 (0.006)
55008	HERC6	HECT and RLD domain containing E3 ubiquitin protein ligase family member 6	0.794 (0.004)
9709	HERPUD1	Homocysteine inducible ER protein with ubiquitin like domain 1	1.629 (0.040)
3280	HES1	Hes family bHLH transcription factor 1	2.803 (0.014)
55502	HES6	Hes family bHLH transcription factor 6	1.978 (0.001)
84667	HES7	Hes family bHLH transcription factor 7	0.833 (0.047)
23493	HEY2	Hes related family bHLH transcription factor with YRPW motif 2	0.138 (0.000)
3087	HHEX	Hematopoietically expressed homeobox	0.589 (0.011)
64399	HHIP	Hedgehog interacting protein	0.343 (0.010)
646576	HHIP-AS1	HHIP antisense RNA 1	0.594 (0.023)
3091	HIF1A	Hypoxia inducible factor 1 alpha subunit	1.272 (0.037)
25994	HIGD1A	HIG1 hypoxia inducible domain family member 1A	0.690 (0.003)
192286	HIGD2A	HIG1 hypoxia inducible domain family member 2A	0.658 (0.023)
25988	HINFP	Histone H4 transcription factor	1.316 (0.040)
3094	HINT1	Histidine triad nucleotide binding protein 1	0.735 (0.015)
135114	HINT3	Histidine triad nucleotide binding protein 3	1.272 (0.007)
10114	HIPK3	Homeodomain interacting protein kinase 3	1.439 (0.026)
7290	HIRA	Histone cell cycle regulator	0.758 (0.006)
8341	HIST1H2BN	Histone cluster 1, H2bn	0.735 (0.014)
8359	HIST1H4A	Histone cluster 1, H4a	0.663 (0.012)
3097	HIVEP2	Human immunodeficiency virus type I enhancer binding protein 2	2.324 (0.001)
55355	HJURP	Holliday junction recognition protein	0.187 (0.001)
3099	HK2	Hexokinase 2	0.498 (0.029)
284459	HKR1	HKR1, GLI-Kruppel zinc finger family member	1.334 (0.023)
3105	HLA-A	Major histocompatibility complex, class I, A	1.959 (0.003)
3106	HLA-B	Major histocompatibility complex, class I, B	1.216 (0.029)
3115	HLA-DPB1	Major histocompatibility complex, class II, DP beta 1	0.647 (0.021)
3133	HLA-E	Major histocompatibility complex, class I, E	1.652 (0.002)
3134	HLA-F	Major histocompatibility complex, class I, F	1.655 (0.041)
3135	HLA-G	Major histocompatibility complex, class I, G	4.552 (0.001)
3139	HLA-L	Major histocompatibility complex, class I, L (pseudogene)	1.480 (0.009)
3141	HLCS	Holocarboxylase synthetase	0.644 (0.016)
79618	HMBOX1	Homeobox containing 1	1.400 (0.019)
3145	HMBS	Hydroxymethylbilane synthase	0.427 (0.024)
83872	HMCN1	Hemicentin 1	1.255 (0.014)
8091	HMGA2	High mobility group AT-hook 2	0.248 (0.002)
3146	HMGB1	High mobility group box 1	0.482 (0.009)
3148	HMGB2	High mobility group box 2	0.643 (0.031)
3156	HMGCR	3-hydroxy-3-methylglutaryl-CoA reductase	0.575 (0.031)
3157	HMGCS1	3-hydroxy-3-methylglutaryl-CoA synthase 1	0.711 (0.037)
3150	HMGN1	High mobility group nucleosome binding domain 1	0.597 (0.033)
3151	HMGN2	High mobility group nucleosomal binding domain 2	0.269 (0.001)
9324	HMGN3	High mobility group nucleosomal binding domain 3	0.351 (0.011)
10042	HMGXB4	HMG-box containing 4	0.802 (0.037)
23526	HMHA1	Histocompatibility (minor) HA-1	0.718 (0.020)
3161	HMMR	Hyaluronan mediated motility receptor	0.215 (0.007)
3162	HMOX1	Heme oxygenase 1	7.038 (0.001)
51155	HN1	Hematological and neurological expressed 1	0.475 (0.008)
90861	HN1L	Hematological and neurological expressed 1-like	0.703 (0.030)
3178	HNRNPA1	Heterogeneous nuclear ribonucleoprotein A1	0.495 (0.013)
144983	HNRNPA1L2	Heterogeneous nuclear ribonucleoprotein A1-like 2	0.702 (0.047)
220988	HNRNPA3	Heterogeneous nuclear ribonucleoprotein A3	0.661 (0.018)
3182	HNRNPAB	Heterogeneous nuclear ribonucleoprotein A/B	0.615 (0.044)
3183	HNRNPC	Heterogeneous nuclear ribonucleoprotein C (C1/C2)	0.733 (0.002)
3184	HNRNPD	Heterogeneous nuclear ribonucleoprotein D	0.721 (0.006)
3190	HNRNPK	Heterogeneous nuclear ribonucleoprotein K	0.437 (0.004)
3191	HNRNPL	Heterogeneous nuclear ribonucleoprotein L	0.595 (0.012)
4670	HNRNPM	Heterogeneous nuclear ribonucleoprotein M	0.435 (0.014)
10236	HNRNPR	Heterogeneous nuclear ribonucleoprotein R	0.778 (0.005)
11100	HNRNPUL1	Heterogeneous nuclear ribonucleoprotein U like 1	0.603 (0.037)
9454	HOMER3	Homer scaffolding protein 3	2.027 (0.007)
84525	HOPX	HOP homeobox	1.417 (0.017)
3198	HOXA1	Homeobox A1	0.659 (0.002)
3201	HOXA4	Homeobox A4	0.817 (0.031)
3214	HOXB4	Homeobox B4	0.710 (0.036)
3215	HOXB5	Homeobox B5	0.725 (0.025)
3216	HOXB6	Homeobox B6	0.412 (0.025)
404266	HOXB-AS3	HOXB cluster antisense RNA 3	0.722 (0.013)
84842	HPDL	4-hydroxyphenylpyruvate dioxygenase like	0.545 (0.028)
89781	HPS4	HPS4, biogenesis of lysosomal organelles complex 3 subunit 2	1.211 (0.016)
10855	HPSE	Heparanase	0.460 (0.000)
3269	HRH1	Histamine receptor H1	0.802 (0.023)
3274	HRH2	Histamine receptor H2	1.345 (0.050)
3028	HSD17B10	Hydroxysteroid (17-beta) dehydrogenase 10	0.498 (0.007)
51171	HSD17B14	Hydroxysteroid (17-beta) dehydrogenase 14	2.630 (0.008)
3294	HSD17B2	Hydroxysteroid (17-beta) dehydrogenase 2	7.586 (0.002)
158160	HSD17B7P2	Hydroxysteroid (17-beta) dehydrogenase 7 pseudogene 2	1.727 (0.021)
80270	HSD3B7	Hydroxy-delta-5-steroid dehydrogenase, 3 beta- and steroid delta-isomerase 7	1.394 (0.019)
83693	HSDL1	Hydroxysteroid dehydrogenase like 1	1.238 (0.026)
3326	HSP90AB1	Heat shock protein 90kDa alpha family class B member 1	0.693 (0.048)
7184	HSP90B1	Heat shock protein 90kDa beta family member 1	1.361 (0.004)
116835	HSPA12B	Heat shock protein family A (Hsp70) member 12B	3.641 (0.034)
6782	HSPA13	Heat shock protein family A (Hsp70) member 13	1.384 (0.036)
3303	HSPA1A	Heat shock protein family A (Hsp70) member 1A	3.684 (0.004)
3304	HSPA1B	Heat shock protein family A (Hsp70) member 1B	2.965 (0.001)
3309	HSPA5	Heat shock protein family A (Hsp70) member 5	0.743 (0.015)
3310	HSPA6	Heat shock protein family A (Hsp70) member 6	22.820 (0.002)
3311	HSPA7	Heat shock protein family A (Hsp70) member 7	1.979 (0.039)
3312	HSPA8	Heat shock protein family A (Hsp70) member 8	0.452 (0.001)
3315	HSPB1	Heat shock protein family B (small) member 1	0.638 (0.001)
51668	HSPB11	Heat shock protein family B (small) member 11	0.466 (0.041)
26353	HSPB8	Heat shock protein family B (small) member 8	1.590 (0.015)
79663	HSPBAP1	HSPB1 associated protein 1	1.499 (0.017)
23640	HSPBP1	HSPA (heat shock 70kDa) binding protein, cytoplasmic cochaperone 1	0.670 (0.013)
3329	HSPD1	Heat shock protein family D (Hsp60) member 1	0.752 (0.043)
3336	HSPE1	Heat shock protein family E (Hsp10) member 1	0.699 (0.029)
10808	HSPH1	Heat shock protein family H (Hsp110) member 1	1.461 (0.004)
3351	HTR1B	5-hydroxytryptamine receptor 1B	0.128 (0.041)
3352	HTR1D	5-hydroxytryptamine receptor 1D	1.751 (0.015)
3357	HTR2B	5-hydroxytryptamine receptor 2B	2.532 (0.018)
5654	HTRA1	HtrA serine peptidase 1	1.493 (0.025)
94031	HTRA3	HtrA serine peptidase 3	7.912 (0.000)
100750326	HTT-AS	HTT antisense RNA (head to head)	0.633 (0.000)
84329	HVCN1	Hydrogen voltage gated channel 1	0.460 (0.030)
8692	HYAL2	Hyaluronoglucosaminidase 2	1.331 (0.017)
285148	IAH1	Isoamyl acetate-hydrolyzing esterase 1 homolog	0.549 (0.019)
3383	ICAM1	Intercellular adhesion molecule 1	1.274 (0.002)
3385	ICAM3	Intercellular adhesion molecule 3	0.508 (0.003)
3396	ICT1	Immature colon carcinoma transcript 1	0.609 (0.012)
3397	ID1	Inhibitor of DNA binding 1, HLH protein	0.446 (0.004)
3398	ID2	Inhibitor of DNA binding 2, HLH protein	0.731 (0.007)
3399	ID3	Inhibitor of DNA binding 3, HLH protein	0.684 (0.027)
3418	IDH2	Isocitrate dehydrogenase (NADP(+)) 2, mitochondrial	0.571 (0.010)
3419	IDH3A	Isocitrate dehydrogenase 3 (NAD(+)) alpha	0.734 (0.045)
3422	IDI1	Isopentenyl-diphosphate delta isomerase 1	0.543 (0.001)
91734	IDI2	Isopentenyl-diphosphate delta isomerase 2	0.690 (0.018)
9592	IER2	Immediate early response 2	0.741 (0.017)
8870	IER3	Immediate early response 3	0.705 (0.004)
122509	IFI27L1	Interferon alpha inducible protein 27 like 1	0.773 (0.005)
3434	IFIT1	Interferon induced protein with tetratricopeptide repeats 1	0.475 (0.001)
3433	IFIT2	Interferon induced protein with tetratricopeptide repeats 2	0.515 (0.004)
3437	IFIT3	Interferon induced protein with tetratricopeptide repeats 3	0.604 (0.006)
24138	IFIT5	Interferon induced protein with tetratricopeptide repeats 5	0.778 (0.031)
402778	IFITM10	Interferon induced transmembrane protein 10	1.827 (0.018)
3454	IFNAR1	Interferon alpha and beta receptor subunit 1	1.627 (0.000)
3459	IFNGR1	Interferon gamma receptor 1	1.238 (0.042)
3460	IFNGR2	Interferon gamma receptor 2 (interferon gamma transducer 1)	1.286 (0.019)
3475	IFRD1	Interferon related developmental regulator 1	2.389 (0.007)
7866	IFRD2	Interferon-related developmental regulator 2	0.617 (0.002)
9742	IFT140	Intraflagellar transport 140	1.546 (0.010)
64792	IFT22	Intraflagellar transport 22	0.767 (0.006)
101929602	IFT74-AS1	IFT74 antisense RNA 1	0.628 (0.048)
8100	IFT88	Intraflagellar transport 88	1.467 (0.009)
10642	IGF2BP1	Insulin like growth factor 2 mRNA binding protein 1	0.702 (0.017)
10644	IGF2BP2	Insulin like growth factor 2 mRNA binding protein 2	1.228 (0.024)
10643	IGF2BP3	Insulin like growth factor 2 mRNA binding protein 3	0.491 (0.002)
3484	IGFBP1	Insulin like growth factor binding protein 1	0.588 (0.037)
3486	IGFBP3	Insulin-like growth factor binding protein 3	0.500 (0.004)
3487	IGFBP4	Insulin like growth factor binding protein 4	1.932 (0.009)
3489	IGFBP6	Insulin-like growth factor binding protein 6	2.409 (0.003)
79713	IGFLR1	IGF like family receptor 1	0.443 (0.010)
121457	IKBIP	IKBKB interacting protein	1.254 (0.041)
3551	IKBKB	Inhibitor of kappa light polypeptide gene enhancer in B-cells, kinase beta	1.476 (0.018)
9641	IKBKE	Inhibitor of kappa light polypeptide gene enhancer in B-cells, kinase epsilon	0.751 (0.038)
64376	IKZF5	IKAROS family zinc finger 5	1.389 (0.017)
3588	IL10RB	Interleukin 10 receptor subunit beta	1.303 (0.020)
3597	IL13RA1	Interleukin 13 receptor subunit alpha 1	0.521 (0.001)
3598	IL13RA2	Interleukin 13 receptor, alpha 2	18.209 (0.001)
3601	IL15RA	Interleukin 15 receptor, alpha	0.539 (0.033)
53342	IL17D	Interleukin 17D	1.236 (0.040)
23765	IL17RA	Interleukin 17 receptor A	0.687 (0.027)
54756	IL17RD	Interleukin 17 receptor D	0.712 (0.006)
8809	IL18R1	Interleukin 18 receptor 1	0.601 (0.050)
3553	IL1B	Interleukin 1, beta	4.611 (0.004)
9173	IL1RL1	Interleukin 1 receptor like 1	0.114 (0.000)
9235	IL32	Interleukin 32	0.752 (0.004)
90865	IL33	Interleukin 33	8.205 (0.000)
27177	IL36B	Interleukin 36, beta	1.504 (0.031)
259307	IL4I1	Interleukin 4 induced 1	1.611 (0.011)
3566	IL4R	Interleukin 4 receptor	1.258 (0.004)
3572	IL6ST	Interleukin 6 signal transducer	0.648 (0.039)
3575	IL7R	Interleukin 7 receptor	0.670 (0.002)
3608	ILF2	Interleukin enhancer binding factor 2	0.583 (0.005)
3609	ILF3	Interleukin enhancer binding factor 3	0.760 (0.003)
10994	ILVBL	IlvB (bacterial acetolactate synthase)-like	1.385 (0.044)
10989	IMMT	Inner membrane mitochondrial protein	0.733 (0.016)
92856	IMP4	IMP4 homolog, U3 small nucleolar ribonucleoprotein	0.657 (0.016)
3614	IMPDH1	IMP (inosine 5'-monophosphate) dehydrogenase 1	0.645 (0.014)
3615	IMPDH2	IMP (inosine 5'-monophosphate) dehydrogenase 2	0.582 (0.003)
.	INADL	.	0.810 (0.012)
3619	INCENP	Inner centromere protein	0.527 (0.043)
3624	INHBA	Inhibin beta A	2.372 (0.007)
3625	INHBB	Inhibin beta B	10.456 (0.000)
125476	INO80C	INO80 complex subunit C	0.582 (0.022)
283899	INO80E	INO80 complex subunit E	0.640 (0.039)
3636	INPPL1	Inositol polyphosphate phosphatase like 1	1.224 (0.040)
3638	INSIG1	Insulin induced gene 1	0.504 (0.000)
55174	INTS10	Integrator complex subunit 10	0.734 (0.039)
51447	IP6K2	Inositol hexakisphosphate kinase 2	1.205 (0.035)
253430	IPMK	Inositol polyphosphate multikinase	1.745 (0.020)
51194	IPO11	Importin 11	0.652 (0.047)
3843	IPO5	Importin 5	0.547 (0.011)
3652	IPP	Intracisternal A particle-promoted polypeptide	0.631 (0.009)
79781	IQCA1	IQ motif containing with AAA domain 1	0.748 (0.018)
9657	IQCB1	IQ motif containing B1	0.666 (0.016)
100506686	IQCH-AS1	IQCH antisense RNA 1	0.406 (0.029)
124152	IQCK	IQ motif containing K	2.466 (0.003)
128239	IQGAP3	IQ motif containing GTPase activating protein 3	0.219 (0.005)
3656	IRAK2	Interleukin 1 receptor associated kinase 2	1.660 (0.002)
3658	IREB2	Iron responsive element binding protein 2	0.679 (0.016)
3659	IRF1	Interferon regulatory factor 1	1.385 (0.017)
26145	IRF2BP1	Interferon regulatory factor 2 binding protein 1	1.311 (0.019)
359948	IRF2BP2	Interferon regulatory factor 2 binding protein 2	0.802 (0.004)
64207	IRF2BPL	Interferon regulatory factor 2 binding protein like	0.798 (0.020)
3664	IRF6	Interferon regulatory factor 6	0.118 (0.006)
8660	IRS2	Insulin receptor substrate 2	1.690 (0.042)
79192	IRX1	Iroquois homeobox 1	2.386 (0.032)
79191	IRX3	Iroquois homeobox 3	1.823 (0.006)
10265	IRX5	Iroquois homeobox 5	1.786 (0.018)
23479	ISCU	Iron-sulfur cluster assembly enzyme	1.223 (0.030)
9636	ISG15	ISG15 ubiquitin-like modifier	0.586 (0.013)
81875	ISG20L2	Interferon stimulated exonuclease gene 20kDa like 2	0.557 (0.030)
51015	ISOC1	Isochorismatase domain containing 1	0.657 (0.015)
81533	ITFG1	Integrin alpha FG-GAP repeat containing 1	1.500 (0.003)
8515	ITGA10	Integrin subunit alpha 10	3.545 (0.003)
22801	ITGA11	Integrin subunit alpha 11	6.415 (0.009)
3675	ITGA3	Integrin subunit alpha 3	1.330 (0.037)
3678	ITGA5	Integrin subunit alpha 5	0.629 (0.009)
101928153	ITGA9-AS1	ITGA9 antisense RNA 1	0.589 (0.023)
3682	ITGAE	Integrin subunit alpha E	0.633 (0.043)
3685	ITGAV	Integrin subunit alpha V	0.496 (0.020)
3688	ITGB1	Integrin subunit beta 1	1.454 (0.001)
3693	ITGB5	Integrin subunit beta 5	1.466 (0.011)
3696	ITGB8	Integrin subunit beta 8	2.067 (0.006)
9358	ITGBL1	Integrin subunit beta like 1	2.522 (0.009)
9452	ITM2A	Integral membrane protein 2A	0.375 (0.021)
9445	ITM2B	Integral membrane protein 2B	1.787 (0.005)
3706	ITPKA	Inositol-trisphosphate 3-kinase A	1.558 (0.003)
3707	ITPKB	Inositol-trisphosphate 3-kinase B	2.918 (0.006)
80271	ITPKC	Inositol-trisphosphate 3-kinase C	1.504 (0.015)
3710	ITPR3	Inositol 1,4,5-trisphosphate receptor type 3	0.735 (0.023)
85450	ITPRIP	Inositol 1,4,5-trisphosphate receptor interacting protein	1.555 (0.018)
162073	ITPRIPL2	Inositol 1,4,5-trisphosphate receptor interacting protein-like 2	0.696 (0.041)
50618	ITSN2	Intersectin 2	1.466 (0.022)
182	JAG1	Jagged 1	0.472 (0.003)
3714	JAG2	Jagged 2	1.315 (0.006)
122953	JDP2	Jun dimerization protein 2	1.232 (0.010)
221037	JMJD1C	Jumonji domain containing 1C	1.887 (0.008)
126119	JOSD2	Josephin domain containing 2	0.606 (0.035)
3727	JUND	JunD proto-oncogene, AP-1 transcription factor subunit	1.295 (0.031)
3728	JUP	Junction plakoglobin	1.543 (0.016)
8997	KALRN	Kalirin, RhoGEF kinase	3.469 (0.001)
23189	KANK1	KN motif and ankyrin repeat domains 1	0.723 (0.011)
256949	KANK3	KN motif and ankyrin repeat domains 3	2.609 (0.023)
284058	KANSL1	KAT8 regulatory NSL complex subunit 1	1.965 (0.003)
54934	KANSL2	KAT8 regulatory NSL complex subunit 2	0.806 (0.034)
55683	KANSL3	KAT8 regulatory NSL complex subunit 3	1.276 (0.013)
3735	KARS	Lysyl-tRNA synthetase	0.534 (0.028)
11143	KAT7	K(lysine) acetyltransferase 7	0.786 (0.042)
11104	KATNA1	Katanin catalytic subunit A1	0.778 (0.019)
10300	KATNB1	Katanin regulatory subunit B1	0.731 (0.025)
23254	KAZN	Kazrin, periplakin interacting protein	0.607 (0.015)
25948	KBTBD2	Kelch repeat and BTB domain containing 2	1.332 (0.002)
56888	KCMF1	Potassium channel modulatory factor 1	0.787 (0.018)
7881	KCNAB1	Potassium voltage-gated channel subfamily A member regulatory beta subunit 1	4.024 (0.002)
3748	KCNC3	Potassium voltage-gated channel subfamily C member 3	1.566 (0.032)
3755	KCNG1	Potassium voltage-gated channel modifier subfamily G member 1	1.877 (0.028)
3782	KCNN3	Potassium calcium-activated channel subfamily N member 3	1.271 (0.010)
83892	KCTD10	Potassium channel tetramerization domain containing 10	1.291 (0.028)
147040	KCTD11	Potassium channel tetramerization domain containing 11	1.493 (0.027)
115207	KCTD12	Potassium channel tetramerization domain containing 12	0.553 (0.023)
79047	KCTD15	Potassium channel tetramerization domain containing 15	0.575 (0.029)
283219	KCTD21	Potassium channel tetramerization domain containing 21	1.310 (0.016)
154881	KCTD7	Potassium channel tetramerization domain containing 7	1.506 (0.047)
143888	KDELC2	KDEL motif containing 2	0.467 (0.001)
221656	KDM1B	Lysine demethylase 1B	0.452 (0.002)
55818	KDM3A	Lysine demethylase 3A	1.645 (0.002)
9682	KDM4A	Lysine demethylase 4A	1.222 (0.043)
23030	KDM4B	Lysine demethylase 4B	1.435 (0.025)
23081	KDM4C	Lysine demethylase 4C	1.300 (0.003)
7403	KDM6A	Lysine demethylase 6A	1.386 (0.050)
23135	KDM6B	Lysine demethylase 6B	1.977 (0.021)
80853	KDM7A	Lysine demethylase 7A	1.693 (0.004)
2531	KDSR	3-ketodihydrosphingosine reductase	1.226 (0.002)
10657	KHDRBS1	KH domain containing, RNA binding, signal transduction associated 1	0.797 (0.003)
9768	KIAA0101	KIAA0101	0.134 (0.000)
9778	KIAA0232	KIAA0232	1.614 (0.008)
9692	KIAA0391	KIAA0391	0.810 (0.012)
23325	KIAA1033	KIAA1033	1.351 (0.019)
57189	KIAA1147	KIAA1147	1.620 (0.002)
56243	KIAA1217	KIAA1217	0.578 (0.034)
57535	KIAA1324	KIAA1324	1.547 (0.023)
222223	KIAA1324L	KIAA1324-like	1.583 (0.000)
.	KIAA1467	.	1.382 (0.002)
57650	KIAA1524	KIAA1524	0.530 (0.034)
25758	KIAA1549L	KIAA1549-like	0.329 (0.005)
55196	KIAA1551	KIAA1551	5.790 (0.001)
158358	KIAA2026	KIAA2026	1.732 (0.023)
57498	KIDINS220	Kinase D-interacting substrate 220kDa	1.329 (0.021)
3832	KIF11	Kinesin family member 11	0.205 (0.007)
63971	KIF13A	Kinesin family member 13A	0.701 (0.003)
9928	KIF14	Kinesin family member 14	0.594 (0.009)
56992	KIF15	Kinesin family member 15	0.527 (0.023)
57576	KIF17	Kinesin family member 17	1.672 (0.011)
81930	KIF18A	Kinesin family member 18A	0.484 (0.007)
146909	KIF18B	Kinesin family member 18B	0.212 (0.003)
10112	KIF20A	Kinesin family member 20A	0.144 (0.000)
23046	KIF21B	Kinesin family member 21B	1.267 (0.046)
3835	KIF22	Kinesin family member 22	0.300 (0.001)
9493	KIF23	Kinesin family member 23	0.191 (0.000)
26153	KIF26A	Kinesin family member 26A	0.686 (0.048)
11004	KIF2C	Kinesin family member 2C	0.188 (0.047)
3797	KIF3C	Kinesin family member 3C	1.727 (0.005)
24137	KIF4A	Kinesin family member 4A	0.202 (0.000)
64147	KIF9	Kinesin family member 9	0.784 (0.040)
285352	KIF9-AS1	KIF9 antisense RNA 1	1.292 (0.050)
3833	KIFC1	Kinesin family member C1	0.120 (0.009)
3801	KIFC3	Kinesin family member C3	1.240 (0.030)
3815	KIT	KIT proto-oncogene receptor tyrosine kinase	5.523 (0.001)
4254	KITLG	KIT ligand	4.476 (0.013)
64837	KLC2	Kinesin light chain 2	1.716 (0.011)
7071	KLF10	Kruppel-like factor 10	1.669 (0.005)
8462	KLF11	Kruppel-like factor 11	1.341 (0.034)
9314	KLF4	Kruppel-like factor 4 (gut)	2.051 (0.047)
1316	KLF6	Kruppel-like factor 6	0.670 (0.022)
687	KLF9	Kruppel-like factor 9	1.595 (0.004)
200942	KLHDC8B	Kelch domain containing 8B	2.896 (0.018)
90293	KLHL13	Kelch like family member 13	0.372 (0.012)
11275	KLHL2	Kelch like family member 2	1.283 (0.002)
9903	KLHL21	Kelch like family member 21	1.649 (0.027)
54800	KLHL24	Kelch like family member 24	2.776 (0.005)
64410	KLHL25	Kelch like family member 25	1.416 (0.021)
54813	KLHL28	Kelch like family member 28	1.622 (0.027)
26249	KLHL3	Kelch like family member 3	1.487 (0.040)
51088	KLHL5	Kelch like family member 5	1.269 (0.015)
89857	KLHL6	Kelch like family member 6	1.884 (0.003)
5655	KLK10	Kallikrein related peptidase 10	1.590 (0.002)
3822	KLRC2	Killer cell lectin like receptor C2	1.457 (0.008)
51348	KLRF1	Killer cell lectin like receptor F1	0.798 (0.040)
58508	KMT2C	Lysine methyltransferase 2C	1.283 (0.017)
55904	KMT2E	Lysine (K)-specific methyltransferase 2E	1.204 (0.018)
90417	KNSTRN	Kinetochore-localized astrin/SPAG5 binding protein	0.430 (0.011)
9735	KNTC1	Kinetochore associated 1	0.521 (0.031)
3838	KPNA2	Karyopherin subunit alpha 2	0.486 (0.000)
3840	KPNA4	Karyopherin subunit alpha 4	0.829 (0.010)
3841	KPNA5	Karyopherin subunit alpha 5	1.806 (0.000)
3837	KPNB1	Karyopherin subunit beta 1	0.607 (0.020)
55634	KRBOX4	KRAB box domain containing 4	1.414 (0.034)
83999	KREMEN1	Kringle containing transmembrane protein 1	0.650 (0.029)
3880	KRT19	Keratin 19	1.224 (0.008)
3856	KRT8	Keratin 8	1.628 (0.001)
3887	KRT81	Keratin 81	0.764 (0.040)
440021	KRTAP5-2	Keratin associated protein 5-2	2.738 (0.005)
283455	KSR2	Kinase suppressor of ras 2	0.719 (0.038)
3895	KTN1	Kinectin 1	1.666 (0.012)
79036	KXD1	KxDL motif containing 1	0.592 (0.006)
8942	KYNU	Kynureninase	2.315 (0.002)
26013	L3MBTL1	L(3)mbt-like 1 (Drosophila)	1.686 (0.043)
83746	L3MBTL2	L3MBTL2 polycomb repressive complex 1 subunit	0.604 (0.009)
144811	LACC1	Laccase domain containing 1	2.798 (0.001)
246269	LACE1	Lactation elevated 1	0.799 (0.017)
8270	LAGE3	L antigen family member 3	0.636 (0.009)
3908	LAMA2	Laminin subunit alpha 2	0.784 (0.003)
3910	LAMA4	Laminin subunit alpha 4	2.201 (0.002)
3913	LAMB2	Laminin subunit beta 2	1.589 (0.009)
3914	LAMB3	Laminin subunit beta 3	2.158 (0.011)
3915	LAMC1	Laminin subunit gamma 1	1.585 (0.025)
3918	LAMC2	Laminin subunit gamma 2	0.119 (0.005)
55004	LAMTOR1	Late endosomal/lysosomal adaptor, MAPK and MTOR activator 1	0.596 (0.009)
389541	LAMTOR4	Late endosomal/lysosomal adaptor, MAPK and MTOR activator 4	0.684 (0.001)
55915	LANCL2	LanC like 2	0.745 (0.017)
7805	LAPTM5	Lysosomal protein transmembrane 5	0.092 (0.001)
55323	LARP6	La ribonucleoprotein domain family member 6	0.624 (0.010)
51520	LARS	Leucyl-tRNA synthetase	0.753 (0.028)
23395	LARS2	Leucyl-tRNA synthetase 2, mitochondrial	0.681 (0.018)
[truncated: 2,703 more rows]

## Sheet: log2 value
Supplementary table 1. Gene list altered by type 2 diabetes mellitus in human aortic endothelial cells (HAECs)
Entrez_ID	Gene symbol	Description	Fold change (p-value)
64757	MARC1	Mitochondrial amidoxime reducing component 1	-0.678 (0.046)
57574	MARCH4	Membrane associated ring-CH-type finger 4	-0.274 (0.048)
10299	MARCH6	Membrane associated ring-CH-type finger 6	0.382 (0.003)
10801	SEPT9	Septin 9	0.422 (0.009)
1	A1BG	Alpha-1-B glycoprotein	-0.357 (0.034)
2	A2M	Alpha-2-macroglobulin	1.575 (0.026)
53947	A4GALT	Alpha 1,4-galactosyltransferase	0.653 (0.015)
65985	AACS	Acetoacetyl-CoA synthetase	-0.381 (0.031)
51166	AADAT	Aminoadipate aminotransferase	-0.302 (0.049)
195827	AAED1	AhpC/TSA antioxidant enzyme domain containing 1	-0.683 (0.014)
22848	AAK1	AP2 associated kinase 1	-0.941 (0.003)
18	ABAT	4-aminobutyrate aminotransferase	-0.720 (0.011)
19	ABCA1	ATP binding cassette subfamily A member 1	1.588 (0.005)
21	ABCA3	ATP binding cassette subfamily A member 3	0.513 (0.042)
23460	ABCA6	ATP binding cassette subfamily A member 6	0.807 (0.010)
10347	ABCA7	ATP binding cassette subfamily A member 7	1.481 (0.008)
10350	ABCA9	ATP binding cassette subfamily A member 9	1.584 (0.013)
5243	ABCB1	ATP-binding cassette, sub-family B (MDR/TAP), member 1	1.100 (0.006)
23456	ABCB10	ATP binding cassette subfamily B member 10	-0.664 (0.021)
10058	ABCB6	ATP binding cassette subfamily B member 6 (Langereis blood group)	0.358 (0.041)
11194	ABCB8	ATP binding cassette subfamily B member 8	-0.381 (0.047)
8714	ABCC3	ATP binding cassette subfamily C member 3	2.312 (0.014)
10257	ABCC4	ATP binding cassette subfamily C member 4	-1.020 (0.048)
5825	ABCD3	ATP binding cassette subfamily D member 3	-0.411 (0.032)
6059	ABCE1	ATP binding cassette subfamily E member 1	-0.604 (0.025)
9619	ABCG1	ATP binding cassette subfamily G member 1	2.425 (0.000)
83451	ABHD11	Abhydrolase domain containing 11	-0.599 (0.025)
171022	ABHD11-AS1	ABHD11 antisense RNA 1 (tail to tail)	-1.326 (0.048)
84945	ABHD13	Abhydrolase domain containing 13	0.455 (0.026)
84836	ABHD14B	Abhydrolase domain containing 14B	-0.697 (0.034)
140701	ABHD16B	Abhydrolase domain containing 16B	0.906 (0.030)
51104	ABHD17B	Abhydrolase domain containing 17B	0.667 (0.008)
63874	ABHD4	Abhydrolase domain containing 4	0.805 (0.013)
25890	ABI3BP	ABI family member 3 binding protein	1.277 (0.029)
3983	ABLIM1	Actin binding LIM protein 1	0.760 (0.016)
58527	ABRACL	ABRA C-terminal like	-0.379 (0.036)
80325	ABTB1	Ankyrin repeat and BTB domain containing 1	1.242 (0.014)
23527	ACAP2	ArfGAP with coiled-coil, ankyrin repeat and PH domains 2	0.414 (0.012)
116983	ACAP3	ArfGAP with coiled-coil, ankyrin repeat and PH domains 3	0.962 (0.028)
39	ACAT2	Acetyl-CoA acetyltransferase 2	-1.326 (0.020)
65057	ACD	Adrenocortical dysplasia homolog	-0.472 (0.030)
1636	ACE	Angiotensin I converting enzyme	1.651 (0.006)
55331	ACER3	Alkaline ceramidase 3	-0.502 (0.010)
43	ACHE	Acetylcholinesterase (Cartwright blood group)	1.979 (0.004)
57007	ACKR3	Atypical chemokine receptor 3	-1.026 (0.002)
51554	ACKR4	Atypical chemokine receptor 4	0.318 (0.046)
47	ACLY	ATP citrate lyase	-0.747 (0.040)
26027	ACOT11	Acyl-CoA thioesterase 11	-0.862 (0.012)
23597	ACOT9	Acyl-CoA thioesterase 9	-0.567 (0.003)
8310	ACOX3	Acyl-CoA oxidase 3, pristanoyl	-0.744 (0.006)
52	ACP1	Acid phosphatase 1, soluble	-0.351 (0.008)
54	ACP5	Acid phosphatase 5, tartrate resistant	0.692 (0.001)
56	ACRV1	Acrosomal vesicle protein 1	-0.285 (0.002)
80221	ACSF2	Acyl-CoA synthetase family member 2	0.927 (0.003)
2181	ACSL3	Acyl-CoA synthetase long-chain family member 3	0.583 (0.049)
51703	ACSL5	Acyl-CoA synthetase long-chain family member 5	-0.544 (0.030)
6296	ACSM3	Acyl-CoA synthetase medium-chain family member 3	0.975 (0.017)
59	ACTA2	Actin, alpha 2, smooth muscle, aorta	0.299 (0.010)
60	ACTB	Actin, beta	-0.651 (0.022)
71	ACTG1	Actin gamma 1	-0.900 (0.024)
10097	ACTR2	ARP2 actin-related protein 2 homolog (yeast)	-0.444 (0.050)
10096	ACTR3	ARP3 actin-related protein 3 homolog (yeast)	-0.504 (0.024)
57180	ACTR3B	ARP3 actin-related protein 3 homolog B (yeast)	-0.462 (0.007)
92	ACVR2A	Activin A receptor type 2A	0.495 (0.037)
95	ACY1	Aminoacylase 1	-0.276 (0.010)
8038	ADAM12	ADAM metallopeptidase domain 12	-0.535 (0.021)
8751	ADAM15	ADAM metallopeptidase domain 15	0.263 (0.017)
6868	ADAM17	ADAM metallopeptidase domain 17	0.891 (0.034)
8728	ADAM19	ADAM metallopeptidase domain 19	1.977 (0.002)
8745	ADAM23	ADAM metallopeptidase domain 23	-0.764 (0.014)
101	ADAM8	ADAM metallopeptidase domain 8	0.769 (0.005)
170692	ADAMTS18	ADAM metallopeptidase with thrombospondin type 1 motif 18	2.510 (0.001)
9508	ADAMTS3	ADAM metallopeptidase with thrombospondin type 1 motif 3	-0.368 (0.001)
11173	ADAMTS7	ADAM metallopeptidase with thrombospondin type 1 motif 7	1.781 (0.004)
56999	ADAMTS9	ADAM metallopeptidase with thrombospondin type 1 motif 9	-0.685 (0.021)
100507098	ADAMTS9-AS2	ADAMTS9 antisense RNA 2	0.314 (0.047)
92949	ADAMTSL1	ADAMTS like 1	1.088 (0.012)
11033	ADAP1	ArfGAP with dual PH domains 1	0.737 (0.004)
56997	ADCK3	AarF domain containing kinase 3	0.721 (0.001)
109	ADCY3	Adenylate cyclase 3	-0.730 (0.006)
113	ADCY7	Adenylate cyclase 7	-0.529 (0.028)
166647	ADGRA3	Adhesion G protein-coupled receptor A3	-0.584 (0.019)
221395	ADGRF5	Adhesion G protein-coupled receptor F5	6.068 (0.000)
139378	ADGRG4	Adhesion G protein-coupled receptor G4	0.552 (0.003)
57211	ADGRG6	Adhesion G protein-coupled receptor G6	1.205 (0.003)
22859	ADGRL1	Adhesion G protein-coupled receptor L1	0.705 (0.012)
137872	ADHFE1	Alcohol dehydrogenase, iron containing 1	1.036 (0.006)
79602	ADIPOR2	Adiponectin receptor 2	-0.704 (0.004)
133	ADM	Adrenomedullin	1.271 (0.003)
79924	ADM2	Adrenomedullin 2	1.514 (0.002)
135	ADORA2A	Adenosine A2a receptor	1.280 (0.008)
100287559	ADPGK-AS1	ADPGK antisense RNA 1	0.355 (0.041)
147	ADRA1B	Adrenoceptor alpha 1B	-0.771 (0.027)
11047	ADRM1	Adhesion regulating molecule 1	-0.407 (0.028)
158	ADSL	Adenylosuccinate lyase	-0.776 (0.001)
134265	AFAP1L1	Actin filament associated protein 1 like 1	1.123 (0.001)
3899	AFF3	AF4/FMR2 family member 3	0.323 (0.022)
10939	AFG3L2	AFG3 like matrix AAA peptidase subunit 2	-0.278 (0.010)
54812	AFTPH	Aftiphilin	0.583 (0.010)
414189	AGAP6	ArfGAP with GTPase domain, ankyrin repeat and PH domain 6	0.966 (0.039)
3268	AGFG2	ArfGAP with FG repeats 2	1.008 (0.019)
55750	AGK	Acylglycerol kinase	-0.265 (0.024)
178	AGL	Amylo-alpha-1, 6-glucosidase, 4-alpha-glucanotransferase	-0.639 (0.000)
10555	AGPAT2	1-acylglycerol-3-phosphate O-acyltransferase 2	0.348 (0.004)
56895	AGPAT4	1-acylglycerol-3-phosphate O-acyltransferase 4	0.788 (0.034)
.	AGPAT9	.	0.954 (0.022)
57085	AGTRAP	Angiotensin II receptor associated protein	0.300 (0.020)
191	AHCY	Adenosylhomocysteinase	-0.892 (0.004)
10768	AHCYL1	Adenosylhomocysteinase like 1	0.315 (0.022)
196	AHR	Aryl hydrocarbon receptor	0.784 (0.001)
10598	AHSA1	Activator of Hsp90 ATPase activity 1	-0.535 (0.014)
64853	AIDA	Axin interactor, dorsalization associated	-0.407 (0.006)
83543	AIF1L	Allograft inflammatory factor 1 like	-1.286 (0.026)
51390	AIG1	Androgen-induced 1	0.829 (0.020)
7965	AIMP2	Aminoacyl tRNA synthetase complex-interacting multifunctional protein 2	-1.059 (0.004)
84962	AJUBA	Ajuba LIM protein	0.475 (0.009)
204	AK2	Adenylate kinase 2	-0.651 (0.004)
10566	AKAP3	A-kinase anchoring protein 3	-0.498 (0.007)
9465	AKAP7	A-kinase anchoring protein 7	-0.527 (0.048)
26993	AKAP8L	A-kinase anchoring protein 8 like	0.468 (0.028)
10142	AKAP9	A-kinase anchoring protein 9	0.858 (0.014)
57016	AKR1B10	Aldo-keto reductase family 1, member B10 (aldose reductase)	0.969 (0.023)
8644	AKR1C3	Aldo-keto reductase family 1, member C3	-0.529 (0.035)
207	AKT1	V-akt murine thymoma viral oncogene homolog 1	-0.540 (0.033)
214	ALCAM	Activated leukocyte cell adhesion molecule	-0.791 (0.003)
5832	ALDH18A1	Aldehyde dehydrogenase 18 family member A1	-0.385 (0.036)
216	ALDH1A1	Aldehyde dehydrogenase 1 family member A1	1.908 (0.000)
220	ALDH1A3	Aldehyde dehydrogenase 1 family member A3	-0.839 (0.013)
219	ALDH1B1	Aldehyde dehydrogenase 1 family member B1	-0.865 (0.002)
4329	ALDH6A1	Aldehyde dehydrogenase 6 family member A1	0.273 (0.027)
64577	ALDH8A1	Aldehyde dehydrogenase 8 family member A1	0.365 (0.041)
226	ALDOA	Aldolase, fructose-bisphosphate A	0.332 (0.030)
10195	ALG3	ALG3, alpha-1,3- mannosyltransferase	-0.446 (0.031)
29929	ALG6	ALG6, alpha-1,3-glucosyltransferase	-0.285 (0.047)
79053	ALG8	ALG8, alpha-1,3-glucosyltransferase	-0.667 (0.039)
221120	ALKBH3	AlkB homolog 3, alpha-ketoglutarate-dependent dioxygenase	-0.550 (0.015)
7840	ALMS1	ALMS1, centrosome and basal body associated protein	-0.357 (0.043)
57538	ALPK3	Alpha kinase 3	0.518 (0.020)
151254	ALS2CR11	Amyotrophic lateral sclerosis 2 chromosome region candidate 11	-0.357 (0.020)
257	ALX3	ALX homeobox 3	0.460 (0.012)
10189	ALYREF	Aly/REF export factor	-0.952 (0.012)
23600	AMACR	Alpha-methylacyl-CoA racemase	-0.798 (0.005)
262	AMD1	Adenosylmethionine decarboxylase 1	-0.927 (0.007)
268	AMH	Anti-Mullerian hormone	1.459 (0.018)
347902	AMIGO2	Adhesion molecule with Ig-like domain 2	1.182 (0.035)
196394	AMN1	Antagonist of mitotic exit network 1 homolog	0.427 (0.029)
272	AMPD3	Adenosine monophosphate deaminase 3	1.307 (0.005)
275	AMT	Aminomethyltransferase	1.279 (0.040)
401138	AMTN	Amelotin	-0.292 (0.039)
280	AMY2B	Amylase, alpha 2B (pancreatic)	0.914 (0.020)
51321	AMZ2	Archaelysin family metallopeptidase 2	-0.747 (0.018)
201283	AMZ2P1	Archaelysin family metallopeptidase 2 pseudogene 1	-0.708 (0.002)
64682	ANAPC1	Anaphase promoting complex subunit 1	-0.567 (0.009)
51529	ANAPC11	Anaphase promoting complex subunit 11	-0.411 (0.010)
25906	ANAPC15	Anaphase promoting complex subunit 15	-1.474 (0.027)
29945	ANAPC4	Anaphase promoting complex subunit 4	-0.421 (0.003)
51433	ANAPC5	Anaphase promoting complex subunit 5	-0.552 (0.011)
51434	ANAPC7	Anaphase promoting complex subunit 7	-0.434 (0.004)
285	ANGPT2	Angiopoietin 2	0.765 (0.008)
23452	ANGPTL2	Angiopoietin like 2	0.853 (0.014)
288	ANK3	Ankyrin 3, node of Ranvier (ankyrin G)	0.449 (0.012)
162282	ANKFN1	Ankyrin repeat and fibronectin type III domain containing 1	0.510 (0.048)
54467	ANKIB1	Ankyrin repeat and IBR domain containing 1	0.339 (0.003)
255239	ANKK1	Ankyrin repeat and kinase domain containing 1	0.296 (0.020)
27063	ANKRD1	Ankyrin repeat domain 1	-0.924 (0.005)
23253	ANKRD12	Ankyrin repeat domain 12	0.914 (0.021)
88455	ANKRD13A	Ankyrin repeat domain 13A	0.280 (0.016)
338692	ANKRD13D	Ankyrin repeat domain 13 family member D	0.653 (0.012)
100874392	ANKRD20A12P	Ankyrin repeat domain 20 family member A12, pseudogene	1.696 (0.002)
200539	ANKRD23	Ankyrin repeat domain 23	0.774 (0.009)
23243	ANKRD28	Ankyrin repeat domain 28	0.715 (0.001)
353322	ANKRD37	Ankyrin repeat domain 37	-0.642 (0.012)
91526	ANKRD44	Ankyrin repeat domain 44	1.293 (0.004)
157567	ANKRD46	Ankyrin repeat domain 46	0.555 (0.019)
54851	ANKRD49	Ankyrin repeat domain 49	0.265 (0.040)
124401	ANKS3	Ankyrin repeat and sterile alpha motif domain containing 3	0.786 (0.037)
55139	ANKZF1	Ankyrin repeat and zinc finger domain containing 1	0.646 (0.010)
54443	ANLN	Anillin actin binding protein	-2.989 (0.001)
55129	ANO10	Anoctamin 10	0.548 (0.025)
57101	ANO2	Anoctamin 2	1.378 (0.012)
203859	ANO5	Anoctamin 5	-0.963 (0.015)
196527	ANO6	Anoctamin 6	0.779 (0.011)
3730	ANOS1	Anosmin 1	-0.991 (0.016)
8125	ANP32A	Acidic nuclear phosphoprotein 32 family member A	-0.550 (0.010)
81611	ANP32E	Acidic nuclear phosphoprotein 32 family member E	-0.540 (0.008)
290	ANPEP	Alanyl aminopeptidase, membrane	1.324 (0.000)
84168	ANTXR1	Anthrax toxin receptor 1	0.957 (0.009)
301	ANXA1	Annexin A1	0.349 (0.024)
302	ANXA2	Annexin A2	-0.519 (0.008)
306	ANXA3	Annexin A3	0.566 (0.007)
8639	AOC3	Amine oxidase, copper containing 3	0.764 (0.002)
316	AOX1	Aldehyde oxidase 1	1.302 (0.001)
55435	AP1AR	Adaptor related protein complex 1 associated regulatory protein	0.967 (0.003)
1174	AP1S1	Adaptor related protein complex 1 sigma 1 subunit	-1.099 (0.004)
1173	AP2M1	Adaptor related protein complex 2 mu 1 subunit	-0.725 (0.022)
8943	AP3D1	Adaptor related protein complex 3 delta 1 subunit	-0.417 (0.031)
26985	AP3M1	Adaptor related protein complex 3 mu 1 subunit	-0.442 (0.001)
10947	AP3M2	Adaptor related protein complex 3 mu 2 subunit	0.310 (0.040)
55317	AP5S1	Adaptor related protein complex 5 sigma 1 subunit	-0.490 (0.029)
320	APBA1	Amyloid beta precursor protein binding family A member 1	1.249 (0.000)
324	APC	Adenomatous polyposis coli	0.401 (0.005)
328	APEX1	Apurinic/apyrimidinic endodeoxyribonuclease 1	-0.559 (0.004)
27301	APEX2	Apurinic/apyrimidinic endodeoxyribonuclease 2	-1.023 (0.008)
8539	API5	Apoptosis inhibitor 5	-0.456 (0.019)
200558	APLF	Aprataxin and PNKP like factor	0.325 (0.038)
8862	APLN	Apelin	2.571 (0.000)
334	APLP2	Amyloid beta precursor like protein 2	0.678 (0.005)
57136	APMAP	Adipocyte plasma membrane associated protein	0.373 (0.009)
104326055	APOA1-AS	APOA1 antisense RNA	0.267 (0.000)
338	APOB	Apolipoprotein B	-0.269 (0.019)
9582	APOBEC3B	Apolipoprotein B mRNA editing enzyme catalytic subunit 3B	-1.283 (0.010)
60489	APOBEC3G	Apolipoprotein B mRNA editing enzyme catalytic subunit 3G	-0.565 (0.012)
164668	APOBEC3H	Apolipoprotein B mRNA editing enzyme catalytic subunit 3H	-0.660 (0.014)
8542	APOL1	Apolipoprotein L1	0.566 (0.006)
23780	APOL2	Apolipoprotein L2	-0.604 (0.042)
351	APP	Amyloid beta precursor protein	0.737 (0.010)
10513	APPBP2	Amyloid beta precursor protein binding protein 2	0.468 (0.008)
353	APRT	Adenine phosphoribosyltransferase	-0.892 (0.002)
358	AQP1	Aquaporin 1 (Colton blood group)	0.285 (0.011)
369	ARAF	A-Raf proto-oncogene, serine/threonine kinase	-0.313 (0.033)
116985	ARAP1	ArfGAP with RhoGAP domain, ankyrin repeat and PH domain 1	0.563 (0.012)
374	AREG	Amphiregulin	0.923 (0.006)
375	ARF1	ADP ribosylation factor 1	-0.506 (0.013)
378	ARF4	ADP ribosylation factor 4	-0.407 (0.022)
381	ARF5	ADP ribosylation factor 5	-0.385 (0.040)
382	ARF6	ADP ribosylation factor 6	-0.515 (0.019)
27236	ARFIP1	ADP ribosylation factor interacting protein 1	0.268 (0.005)
10139	ARFRP1	ADP ribosylation factor related protein 1	0.459 (0.001)
55082	ARGLU1	Arginine and glutamate rich 1	0.663 (0.019)
9824	ARHGAP11A	Rho GTPase activating protein 11A	-1.791 (0.007)
94134	ARHGAP12	Rho GTPase activating protein 12	0.639 (0.003)
55114	ARHGAP17	Rho GTPase activating protein 17	-0.386 (0.024)
93663	ARHGAP18	Rho GTPase activating protein 18	0.766 (0.004)
57584	ARHGAP21	Rho GTPase activating protein 21	-0.370 (0.034)
83478	ARHGAP24	Rho GTPase activating protein 24	-0.500 (0.028)
9938	ARHGAP25	Rho GTPase activating protein 25	1.600 (0.022)
23092	ARHGAP26	Rho GTPase activating protein 26	0.935 (0.008)
201176	ARHGAP27	Rho GTPase activating protein 27	0.741 (0.011)
9411	ARHGAP29	Rho GTPase activating protein 29	-0.342 (0.020)
343578	ARHGAP40	Rho GTPase activating protein 40	-0.392 (0.030)
143872	ARHGAP42	Rho GTPase activating protein 42	0.913 (0.005)
394	ARHGAP5	Rho GTPase activating protein 5	0.826 (0.018)
84837	ARHGAP5-AS1	ARHGAP5 antisense RNA 1 (head to head)	0.441 (0.002)
396	ARHGDIA	Rho GDP dissociation inhibitor alpha	-0.635 (0.021)
397	ARHGDIB	Rho GDP dissociation inhibitor beta	-0.405 (0.023)
9639	ARHGEF10	Rho guanine nucleotide exchange factor 10	0.388 (0.010)
9828	ARHGEF17	Rho guanine nucleotide exchange factor 17	0.683 (0.023)
9181	ARHGEF2	Rho/Rac guanine nucleotide exchange factor 2	0.663 (0.017)
64283	ARHGEF28	Rho guanine nucleotide exchange factor 28	0.613 (0.002)
389337	ARHGEF37	Rho guanine nucleotide exchange factor 37	0.743 (0.004)
5926	ARID4A	AT-rich interaction domain 4A	1.132 (0.006)
51742	ARID4B	AT-rich interaction domain 4B	0.607 (0.001)
54622	ARL15	ADP ribosylation factor like GTPase 15	0.345 (0.027)
10123	ARL4C	ADP ribosylation factor like GTPase 4C	1.927 (0.002)
221079	ARL5B	ADP ribosylation factor like GTPase 5B	0.645 (0.023)
10550	ARL6IP5	ADP ribosylation factor like GTPase 6 interacting protein 5	0.282 (0.032)
83787	ARMC10	Armadillo repeat containing 10	-0.400 (0.033)
80210	ARMC9	Armadillo repeat containing 9	-0.569 (0.017)
9823	ARMCX2	Armadillo repeat containing, X-linked 2	-0.839 (0.005)
51566	ARMCX3	Armadillo repeat containing, X-linked 3	0.438 (0.007)
79624	ARMT1	Acidic residue methyltransferase 1	-0.335 (0.009)
406	ARNTL	Aryl hydrocarbon receptor nuclear translocator like	0.675 (0.021)
10552	ARPC1A	Actin related protein 2/3 complex subunit 1A	-0.390 (0.004)
10095	ARPC1B	Actin related protein 2/3 complex subunit 1B	-0.366 (0.020)
10109	ARPC2	Actin related protein 2/3 complex subunit 2	-0.482 (0.023)
10094	ARPC3	Actin related protein 2/3 complex subunit 3	-0.452 (0.015)
10092	ARPC5	Actin related protein 2/3 complex subunit 5	-0.692 (0.003)
81873	ARPC5L	Actin related protein 2/3 complex subunit 5-like	-0.635 (0.006)
407	ARR3	Arrestin 3 retinal (X-arrestin)	-0.308 (0.040)
85026	ARRDC1-AS1	ARRDC1 antisense RNA 1	0.429 (0.037)
410	ARSA	Arylsulfatase A	0.771 (0.037)
411	ARSB	Arylsulfatase B	-0.535 (0.031)
79642	ARSJ	Arylsulfatase family member J	-0.429 (0.019)
420	ART4	ADP-ribosyltransferase 4 (Dombrock blood group)	-1.044 (0.024)
421	ARVCF	Armadillo repeat gene deleted in velocardiofacial syndrome	1.584 (0.003)
57412	AS3MT	Arsenite methyltransferase	-0.657 (0.033)
427	ASAH1	N-acylsphingosine amidohydrolase (acid ceramidase) 1	-0.548 (0.007)
653308	ASAH2B	N-acylsphingosine amidohydrolase (non-lysosomal ceramidase) 2B	-0.265 (0.016)
50807	ASAP1	ArfGAP with SH3 domain, ankyrin repeat and PH domain 1	0.559 (0.003)
8853	ASAP2	ArfGAP with SH3 domain, ankyrin repeat and PH domain 2	0.336 (0.041)
55616	ASAP3	ArfGAP with SH3 domain, ankyrin repeat and PH domain 3	1.923 (0.000)
79754	ASB13	Ankyrin repeat and SOCS box containing 13	-0.637 (0.018)
84164	ASCC2	Activating signal cointegrator 1 complex subunit 2	-0.446 (0.039)
55723	ASF1B	Anti-silencing function 1B histone chaperone	-2.921 (0.001)
9070	ASH2L	Ash2 (absent, small, or homeotic)-like (Drosophila)	-0.521 (0.018)
435	ASL	Argininosuccinate lyase	-0.911 (0.029)
440	ASNS	Asparagine synthetase (glutamine-hydrolyzing)	0.569 (0.013)
444	ASPH	Aspartate beta-hydroxylase	0.782 (0.003)
259266	ASPM	Abnormal spindle microtubule assembly	-1.510 (0.012)
28990	ASTE1	Asteroid homolog 1 (Drosophila)	-0.474 (0.007)
55726	ASUN	Asunder, spermatogenesis regulator	-0.626 (0.009)
171023	ASXL1	Additional sex combs like 1, transcriptional regulator	0.312 (0.041)
29028	ATAD2	ATPase family, AAA domain containing 2	-1.644 (0.001)
54454	ATAD2B	ATPase family, AAA domain containing 2B	0.398 (0.000)
55210	ATAD3A	ATPase family, AAA domain containing 3A	-0.662 (0.009)
1386	ATF2	Activating transcription factor 2	0.354 (0.008)
467	ATF3	Activating transcription factor 3	2.300 (0.000)
468	ATF4	Activating transcription factor 4	0.569 (0.006)
11016	ATF7	Activating transcription factor 7	-0.398 (0.015)
55729	ATF7IP	Activating transcription factor 7 interacting protein	0.654 (0.005)
80063	ATF7IP2	Activating transcription factor 7 interacting protein 2	0.768 (0.045)
23130	ATG2A	Autophagy related 2A	0.848 (0.002)
84971	ATG4D	Autophagy related 4D cysteine peptidase	0.594 (0.012)
471	ATIC	5-aminoimidazole-4-carboxamide ribonucleotide formyltransferase/IMP cyclohydrolase	-1.442 (0.002)
84913	ATOH8	Atonal bHLH transcription factor 8	-1.224 (0.006)
475	ATOX1	Antioxidant 1 copper chaperone	-1.123 (0.016)
23200	ATP11B	ATPase phospholipid transporting 11B (putative)	0.567 (0.010)
483	ATP1B3	ATPase Na+/K+ transporting subunit beta 3	0.848 (0.010)
493	ATP2B4	ATPase plasma membrane Ca2+ transporting 4	0.834 (0.014)
498	ATP5A1	ATP synthase, H+ transporting, mitochondrial F1 complex, alpha subunit 1, cardiac muscle	-0.535 (0.011)
506	ATP5B	ATP synthase, H+ transporting, mitochondrial F1 complex, beta polypeptide	-0.565 (0.006)
515	ATP5F1	ATP synthase, H+ transporting, mitochondrial Fo complex subunit B1	-0.913 (0.005)
516	ATP5G1	ATP synthase, H+ transporting, mitochondrial Fo complex subunit C1 (subunit 9)	-1.544 (0.000)
517	ATP5G2	ATP synthase, H+ transporting, mitochondrial Fo complex subunit C2 (subunit 9)	-0.701 (0.010)
518	ATP5G3	ATP synthase, H+ transporting, mitochondrial Fo complex subunit C3 (subunit 9)	-0.692 (0.018)
10476	ATP5H	ATP synthase, H+ transporting, mitochondrial Fo complex subunit D	-0.582 (0.045)
522	ATP5J	ATP synthase, H+ transporting, mitochondrial Fo complex subunit F6	-0.826 (0.011)
539	ATP5O	ATP synthase, H+ transporting, mitochondrial F1 complex, O subunit	-0.730 (0.014)
27109	ATP5S	ATP synthase, H+ transporting, mitochondrial Fo complex subunit s (factor B)	-0.366 (0.009)
55101	ATP5SL	ATP5S like	-0.580 (0.018)
10159	ATP6AP2	ATPase H+ transporting accessory protein 2	0.376 (0.008)
245972	ATP6V0D2	ATPase H+ transporting V0 subunit d2	0.800 (0.006)
523	ATP6V1A	ATPase H+ transporting V1 subunit A	0.281 (0.025)
51382	ATP6V1D	ATPase H+ transporting V1 subunit D	-0.452 (0.009)
9550	ATP6V1G1	ATPase H+ transporting V1 subunit G1	-0.448 (0.006)
5205	ATP8B1	ATPase phospholipid transporting 8B1	0.997 (0.013)
148229	ATP8B3	ATPase phospholipid transporting 8B3	-0.347 (0.010)
93974	ATPIF1	ATPase inhibitory factor 1	-0.576 (0.015)
545	ATR	ATR serine/threonine kinase	-0.446 (0.026)
84126	ATRIP	ATR interacting protein	-0.635 (0.015)
546	ATRX	Alpha thalassemia/mental retardation syndrome X-linked	0.759 (0.003)
6310	ATXN1	Ataxin 1	0.279 (0.024)
25814	ATXN10	Ataxin 10	-0.299 (0.003)
6790	AURKA	Aurora kinase A	-1.966 (0.010)
54998	AURKAIP1	Aurora kinase A interacting protein 1	-0.593 (0.023)
9212	AURKB	Aurora kinase B	-3.265 (0.000)
8312	AXIN1	Axin 1	0.595 (0.010)
8313	AXIN2	Axin 2	0.481 (0.004)
558	AXL	AXL receptor tyrosine kinase	-0.667 (0.023)
51582	AZIN1	Antizyme inhibitor 1	-0.309 (0.009)
26229	B3GAT3	Beta-1,3-glucuronyltransferase 3	-0.456 (0.028)
145173	B3GLCT	Beta 3-glucosyltransferase	-0.504 (0.027)
2683	B4GALT1	Beta-1,4-galactosyltransferase 1	-0.429 (0.034)
8703	B4GALT3	Beta-1,4-galactosyltransferase 3	0.397 (0.048)
9334	B4GALT5	Beta-1,4-galactosyltransferase 5	0.944 (0.013)
11285	B4GALT7	Beta-1,4-galactosyltransferase 7	-0.400 (0.049)
11041	B4GAT1	Beta-1,4-glucuronyltransferase 1	0.982 (0.014)
27077	B9D1	B9 protein domain 1	-1.053 (0.013)
29086	BABAM1	BRISC and BRCA1 A complex member 1	-0.715 (0.017)
25825	BACE2	Beta-site APP-cleaving enzyme 2	0.394 (0.008)
571	BACH1	BTB domain and CNC homolog 1	0.691 (0.022)
573	BAG1	BCL2 associated athanogene 1	-0.589 (0.009)
8938	BAIAP3	BAI1 associated protein 3	0.502 (0.011)
578	BAK1	BCL2 antagonist/killer 1	-0.839 (0.013)
25805	BAMBI	BMP and activin membrane-bound inhibitor	-0.873 (0.002)
8815	BANF1	Barrier to autointegration factor 1	-0.769 (0.004)
10538	BATF	Basic leucine zipper ATF-like transcription factor	-2.000 (0.001)
116071	BATF2	Basic leucine zipper ATF-like transcription factor 2	-1.017 (0.024)
581	BAX	BCL2-associated X protein	-0.331 (0.003)
11177	BAZ1A	Bromodomain adjacent to zinc finger domain 1A	-0.265 (0.020)
29994	BAZ2B	Bromodomain adjacent to zinc finger domain 2B	0.727 (0.009)
27113	BBC3	BCL2 binding component 3	0.719 (0.032)
166379	BBS12	Bardet-Biedl syndrome 12	0.363 (0.047)
4059	BCAM	Basal cell adhesion molecule (Lutheran blood group)	0.600 (0.035)
10134	BCAP31	B-cell receptor-associated protein 31	0.624 (0.022)
55653	BCAS4	Breast carcinoma amplified sequence 4	0.575 (0.021)
100286844	BCDIN3D-AS1	BCDIN3D antisense RNA 1	0.397 (0.004)
8915	BCL10	B-cell CLL/lymphoma 10	-0.816 (0.041)
53335	BCL11A	B-cell CLL/lymphoma 11A	0.277 (0.016)
10017	BCL2L10	BCL2 like 10	-0.488 (0.025)
10018	BCL2L11	BCL2 like 11	1.840 (0.016)
100529063	BCL2L2-PABPN1	BCL2L2-PABPN1 readthrough	-0.660 (0.001)
604	BCL6	B-cell CLL/lymphoma 6	0.758 (0.006)
255877	BCL6B	B-cell CLL/lymphoma 6B	0.594 (0.003)
54880	BCOR	BCL6 corepressor	-0.635 (0.031)
617	BCS1L	BCS1 homolog, ubiquinol-cytochrome c reductase complex chaperone	-0.561 (0.040)
618	BCYRN1	Brain cytoplasmic RNA 1	-1.462 (0.040)
627	BDNF	Brain-derived neurotrophic factor	-0.295 (0.032)
55814	BDP1	B double prime 1, subunit of RNA polymerase III transcription initiation factor IIIB	0.572 (0.009)
650623	BEND3P3	BEN domain containing 3 pseudogene 3	0.744 (0.012)
221336	BEND6	BEN domain containing 6	0.738 (0.044)
222389	BEND7	BEN domain containing 7	0.999 (0.005)
633	BGN	Biglycan	-1.108 (0.001)
80823	BHLHB9	Basic helix-loop-helix domain containing, class B, 9	-0.344 (0.045)
80114	BICC1	BicC family RNA binding protein 1	-1.211 (0.016)
638	BIK	BCL2 interacting killer	0.965 (0.000)
330	BIRC3	Baculoviral IAP repeat containing 3	0.318 (0.028)
332	BIRC5	Baculoviral IAP repeat containing 5	-3.411 (0.006)
105221694	BISPR	BST2 interferon stimulated positive regulator (non-protein coding)	0.579 (0.039)
641	BLM	Bloom syndrome RecQ like helicase	-1.344 (0.024)
2647	BLOC1S1	Biogenesis of lysosomal organelles complex 1 subunit 1	-0.436 (0.043)
63915	BLOC1S5	Biogenesis of lysosomal organelles complex 1 subunit 5	-1.035 (0.002)
644	BLVRA	Biliverdin reductase A	-0.346 (0.026)
90427	BMF	Bcl2 modifying factor	1.115 (0.004)
649	BMP1	Bone morphogenetic protein 1	0.444 (0.005)
55589	BMP2K	BMP2 inducible kinase	0.757 (0.008)
652	BMP4	Bone morphogenetic protein 4	-0.458 (0.013)
654	BMP6	Bone morphogenetic protein 6	-0.388 (0.006)
659	BMPR2	Bone morphogenetic protein receptor type 2	-0.660 (0.036)
9790	BMS1	BMS1, ribosome biogenesis factor	-0.454 (0.026)
646	BNC1	Basonuclin 1	0.443 (0.041)
665	BNIP3L	BCL2/adenovirus E1B 19kDa interacting protein 3-like	0.943 (0.000)
259282	BOD1L1	Biorientation of chromosomes in cell division 1 like 1	0.642 (0.002)
388962	BOLA3	BolA family member 3	-1.155 (0.025)
669	BPGM	Bisphosphoglycerate mutase	-1.009 (0.010)
10380	BPNT1	3'(2'), 5'-bisphosphate nucleotidase 1	-0.655 (0.025)
221927	BRAT1	BRCA1 associated ATM activator 1	-0.597 (0.005)
672	BRCA1	Breast cancer 1	-1.347 (0.002)
675	BRCA2	Breast cancer 2	-0.761 (0.006)
100506674	BRCAT54	Breast cancer-associated transcript 54	0.471 (0.025)
23774	BRD1	Bromodomain containing 1	0.472 (0.017)
10902	BRD8	Bromodomain containing 8	0.470 (0.025)
9577	BRE	Brain and reproductive organ-expressed (TNFRSF1A modulator)	-0.299 (0.006)
286076	BREA2	Breast cancer estrogen-induced apoptosis 2	0.760 (0.006)
25798	BRI3	Brain protein I3	-0.537 (0.024)
140707	BRI3BP	BRI3 binding protein	-0.831 (0.030)
83990	BRIP1	BRCA1 interacting protein C-terminal helicase 1	-1.208 (0.002)
55299	BRIX1	BRX1, biogenesis of ribosomes	-1.035 (0.020)
25855	BRMS1	Breast cancer metastasis suppressor 1	-0.302 (0.048)
9024	BRSK2	BR serine/threonine kinase 2	0.321 (0.047)
54014	BRWD1	Bromodomain and WD repeat domain containing 1	0.708 (0.004)
55108	BSDC1	BSD domain containing 1	0.343 (0.016)
683	BST1	Bone marrow stromal cell antigen 1	0.830 (0.035)
9044	BTAF1	B-TFIID TATA-box binding protein associated factor 1	0.505 (0.011)
149478	BTBD19	BTB domain containing 19	1.700 (0.019)
90135	BTBD6	BTB domain containing 6	-0.456 (0.035)
686	BTD	Biotinidase	1.304 (0.001)
689	BTF3	Basic transcription factor 3	-0.742 (0.012)
694	BTG1	B-cell translocation gene 1, anti-proliferative	1.768 (0.000)
7832	BTG2	BTG family member 2	0.782 (0.042)
695	BTK	Bruton tyrosine kinase	-0.683 (0.028)
10385	BTN2A2	Butyrophilin subfamily 2 member A2	0.747 (0.040)
11119	BTN3A1	Butyrophilin subfamily 3 member A1	0.362 (0.017)
10384	BTN3A3	Butyrophilin subfamily 3 member A3	0.567 (0.032)
8945	BTRC	Beta-transducin repeat containing E3 ubiquitin protein ligase	0.293 (0.023)
699	BUB1	BUB1 mitotic checkpoint serine/threonine kinase	-2.826 (0.002)
701	BUB1B	BUB1 mitotic checkpoint serine/threonine kinase B	-2.540 (0.001)
9184	BUB3	BUB3, mitotic checkpoint protein	-0.637 (0.007)
11149	BVES	Blood vessel epicardial substance	0.545 (0.002)
705	BYSL	Bystin like	-0.318 (0.030)
9689	BZW1	Basic leucine zipper and W2 domains 1	-0.472 (0.005)
28969	BZW2	Basic leucine zipper and W2 domains 2	-0.761 (0.044)
11067	C10orf10	Chromosome 10 open reading frame 10	2.249 (0.000)
219621	C10orf107	Chromosome 10 open reading frame 107	-0.336 (0.018)
170371	C10orf128	Chromosome 10 open reading frame 128	-2.531 (0.021)
56652	C10orf2	Chromosome 10 open reading frame 2	-0.297 (0.014)
53838	C11orf24	Chromosome 11 open reading frame 24	-0.610 (0.018)
.	C11orf30	.	0.408 (0.005)
79096	C11orf49	Chromosome 11 open reading frame 49	-0.515 (0.029)
28970	C11orf54	Chromosome 11 open reading frame 54	0.884 (0.009)
83638	C11orf68	Chromosome 11 open reading frame 68	0.387 (0.014)
51501	C11orf73	Chromosome 11 open reading frame 73	-0.554 (0.015)
79703	C11orf80	Chromosome 11 open reading frame 80	0.300 (0.022)
387763	C11orf96	Chromosome 11 open reading frame 96	2.775 (0.004)
102288414	C11orf98	Chromosome 11 open reading frame 98	-1.523 (0.001)
91298	C12orf29	Chromosome 12 open reading frame 29	-0.519 (0.021)
64897	C12orf43	Chromosome 12 open reading frame 43	-0.407 (0.023)
144577	C12orf66	Chromosome 12 open reading frame 66	0.314 (0.007)
387882	C12orf75	Chromosome 12 open reading frame 75	-2.000 (0.001)
11161	C14orf1	Chromosome 14 open reading frame 1	-0.421 (0.006)
51637	C14orf166	Chromosome 14 open reading frame 166	-0.421 (0.034)
79697	C14orf169	Chromosome 14 open reading frame 169	-0.460 (0.020)
9556	C14orf2	Chromosome 14 open reading frame 2	-0.834 (0.010)
283643	C14orf80	Chromosome 14 open reading frame 80	-0.498 (0.034)
84419	C15orf48	Chromosome 15 open reading frame 48	-2.591 (0.007)
84326	C16orf13	Chromosome 16 open reading frame 13	-0.900 (0.004)
89927	C16orf45	Chromosome 16 open reading frame 45	1.457 (0.013)
80178	C16orf59	Chromosome 16 open reading frame 59	-1.142 (0.009)
57020	C16orf62	Chromosome 16 open reading frame 62	-0.586 (0.027)
124944	C17orf49	Chromosome 17 open reading frame 49	-0.660 (0.031)
78995	C17orf53	Chromosome 17 open reading frame 53	-0.980 (0.014)
.	C17orf85	.	0.459 (0.030)
284184	C17orf89	Chromosome 17 open reading frame 89	-0.711 (0.038)
100170841	C17orf96	Chromosome 17 open reading frame 96	1.004 (0.025)
400566	C17orf97	Chromosome 17 open reading frame 97	1.176 (0.045)
162681	C18orf54	Chromosome 18 open reading frame 54	-0.747 (0.048)
126526	C19orf47	Chromosome 19 open reading frame 47	-0.385 (0.002)
84798	C19orf48	Chromosome 19 open reading frame 48	-0.639 (0.004)
374920	C19orf68	Chromosome 19 open reading frame 68	0.719 (0.033)
125988	C19orf70	Chromosome 19 open reading frame 70	-0.806 (0.013)
10438	C1D	C1D nuclear receptor corepressor	-0.383 (0.045)
29071	C1GALT1C1	C1GALT1 specific chaperone 1	0.755 (0.020)
257044	C1orf101	Chromosome 1 open reading frame 101	0.766 (0.033)
55732	C1orf112	Chromosome 1 open reading frame 112	-1.478 (0.001)
127687	C1orf122	Chromosome 1 open reading frame 122	-0.494 (0.019)
81563	C1orf21	Chromosome 1 open reading frame 21	0.436 (0.032)
54953	C1orf27	Chromosome 1 open reading frame 27	0.499 (0.033)
79630	C1orf54	Chromosome 1 open reading frame 54	1.545 (0.002)
148304	C1orf74	Chromosome 1 open reading frame 74	-0.537 (0.039)
708	C1QBP	Complement component 1, q subcomponent binding protein	-0.932 (0.021)
114897	C1QTNF1	C1q and tumor necrosis factor related protein 1	0.736 (0.034)
114902	C1QTNF5	C1q and tumor necrosis factor related protein 5	1.380 (0.004)
715	C1R	Complement C1r subcomponent	-1.258 (0.005)
716	C1S	Complement component 1, s subcomponent	-0.766 (0.023)
25943	C20orf194	Chromosome 20 open reading frame 194	0.693 (0.002)
54976	C20orf27	Chromosome 20 open reading frame 27	-0.932 (0.014)
8209	C21orf33	Chromosome 21 open reading frame 33	-0.396 (0.012)
56683	C21orf59	Chromosome 21 open reading frame 59	-0.484 (0.048)
79680	C22orf29	Chromosome 22 open reading frame 29	-0.949 (0.001)
25966	C2CD2	C2 calcium-dependent domain containing 2	0.497 (0.004)
388125	C2CD4B	C2 calcium-dependent domain containing 4B	0.664 (0.005)
54980	C2orf42	Chromosome 2 open reading frame 42	-0.293 (0.036)
.	C2orf44	.	-0.283 (0.008)
718	C3	Complement component 3	-0.476 (0.019)
132720	C4orf32	Chromosome 4 open reading frame 32	0.858 (0.003)
728	C5AR1	Complement component 5a receptor 1	0.337 (0.019)
51149	C5orf45	Chromosome 5 open reading frame 45	1.325 (0.000)
100996485	C5orf66	Chromosome 5 open reading frame 66	0.742 (0.047)
221491	C6orf1	Chromosome 6 open reading frame 1	-0.355 (0.046)
57827	C6orf47	Chromosome 6 open reading frame 47	0.309 (0.035)
347744	C6orf52	Chromosome 6 open reading frame 52	-0.844 (0.025)
81688	C6orf62	Chromosome 6 open reading frame 62	-0.299 (0.000)
55262	C7orf43	Chromosome 7 open reading frame 43	0.825 (0.038)
.	C7orf60	.	0.791 (0.018)
647087	C7orf73	Chromosome 7 open reading frame 73	-0.653 (0.007)
65265	C8orf33	Chromosome 8 open reading frame 33	-0.548 (0.012)
401466	C8orf59	Chromosome 8 open reading frame 59	-0.732 (0.030)
.	C9orf173	.	0.526 (0.015)
84267	C9orf64	Chromosome 9 open reading frame 64	-0.690 (0.049)
203228	C9orf72	Chromosome 9 open reading frame 72	0.380 (0.008)
771	CA12	Carbonic anhydrase 12	-0.916 (0.003)
377677	CA13	Carbonic anhydrase 13	-0.347 (0.019)
81617	CAB39L	Calcium binding protein 39 like	0.588 (0.029)
91768	CABLES1	Cdk5 and Abl enzyme substrate 1	0.604 (0.002)
81928	CABLES2	Cdk5 and Abl enzyme substrate 2	-0.400 (0.044)
11094	CACFD1	Calcium channel flower domain containing 1	0.725 (0.038)
781	CACNA2D1	Calcium voltage-gated channel auxiliary subunit alpha2delta 1	-0.796 (0.038)
9254	CACNA2D2	Calcium voltage-gated channel auxiliary subunit alpha2delta 2	0.832 (0.004)
784	CACNB3	Calcium voltage-gated channel auxiliary subunit beta 3	0.526 (0.028)
59285	CACNG6	Calcium voltage-gated channel auxiliary subunit gamma 6	-0.680 (0.028)
404665	CACTIN-AS1	CACTIN antisense RNA 1	0.718 (0.038)
27101	CACYBP	Calcyclin binding protein	-0.458 (0.030)
790	CAD	Carbamoyl-phosphate synthetase 2, aspartate transcarbamylase, and dihydroorotase	-0.708 (0.021)
57863	CADM3	Cell adhesion molecule 3	-1.218 (0.004)
100131825	CADM3-AS1	CADM3 antisense RNA 1	-0.742 (0.024)
93664	CADPS2	Ca2+ dependent secretion activator 2	-0.732 (0.035)
57658	CALCOCO1	Calcium binding and coiled-coil domain 1	0.811 (0.004)
10203	CALCRL	Calcitonin receptor like receptor	0.917 (0.003)
51063	CALHM2	Calcium homeostasis modulator 2	-0.466 (0.031)
805	CALM2	Calmodulin 2 (phosphorylase kinase, delta)	-0.398 (0.032)
813	CALU	Calumenin	0.356 (0.040)
816	CAMK2B	Calcium/calmodulin dependent protein kinase II beta	1.811 (0.004)
818	CAMK2G	Calcium/calmodulin dependent protein kinase II gamma	0.388 (0.001)
819	CAMLG	Calcium modulating ligand	0.418 (0.041)
826	CAPNS1	Calpain small subunit 1	-0.567 (0.003)
829	CAPZA1	Capping actin protein of muscle Z-line alpha subunit 1	-0.593 (0.012)
832	CAPZB	Capping actin protein of muscle Z-line beta subunit	-0.621 (0.033)
29775	CARD10	Caspase recruitment domain family member 10	0.651 (0.006)
79092	CARD14	Caspase recruitment domain family member 14	0.807 (0.042)
10498	CARM1	Coactivator associated arginine methyltransferase 1	-0.390 (0.032)
22794	CASC3	Cancer susceptibility candidate 3	-0.335 (0.041)
57082	CASC5	Cancer susceptibility candidate 5	-1.373 (0.001)
835	CASP2	Caspase 2, apoptosis-related cysteine peptidase	-0.302 (0.004)
837	CASP4	Caspase 4	0.345 (0.034)
838	CASP5	Caspase 5	0.616 (0.014)
857	CAV1	Caveolin 1	0.874 (0.001)
9139	CBFA2T2	CBFA2/RUNX1 translocation partner 2	0.535 (0.036)
865	CBFB	Core-binding factor, beta subunit	-0.671 (0.046)
873	CBR1	Carbonyl reductase 1	-0.552 (0.037)
874	CBR3	Carbonyl reductase 3	-0.727 (0.046)
84869	CBR4	Carbonyl reductase 4	-0.364 (0.030)
150472	CBWD2	COBW domain containing 2	0.517 (0.036)
11335	CBX3	Chromobox 3	-0.353 (0.002)
8535	CBX4	Chromobox 4	0.921 (0.003)
23468	CBX5	Chromobox 5	-0.886 (0.026)
23466	CBX6	Chromobox 6	-0.781 (0.018)
23492	CBX7	Chromobox 7	0.801 (0.011)
54862	CC2D1A	Coiled-coil and C2 domain containing 1A	0.422 (0.035)
57545	CC2D2A	Coiled-coil and C2 domain containing 2A	-0.773 (0.040)
55749	CCAR1	Cell division cycle and apoptosis regulator 1	0.282 (0.001)
147372	CCBE1	Collagen and calcium binding EGF domains 1	-0.648 (0.014)
.	CCBL2	.	-0.362 (0.014)
55013	CCDC109B	Coiled-coil domain containing 109B	-0.849 (0.008)
90060	CCDC120	Coiled-coil domain containing 120	0.502 (0.011)
133957	CCDC127	Coiled-coil domain containing 127	0.444 (0.027)
339230	CCDC137	Coiled-coil domain containing 137	-0.476 (0.003)
9720	CCDC144A	Coiled-coil domain containing 144A	0.540 (0.013)
284047	CCDC144B	Coiled-coil domain containing 144B (pseudogene)	0.895 (0.016)
80071	CCDC15	Coiled-coil domain containing 15	-0.456 (0.018)
100129792	CCDC152	Coiled-coil domain containing 152	-0.708 (0.014)
84960	CCDC183	Coiled-coil domain containing 183	0.476 (0.017)
55088	CCDC186	Coiled-coil domain containing 186	0.795 (0.013)
25901	CCDC28A	Coiled-coil domain containing 28A	0.596 (0.018)
83643	CCDC3	Coiled-coil domain containing 3	-0.927 (0.022)
339829	CCDC39	Coiled-coil domain containing 39	0.689 (0.035)
57003	CCDC47	Coiled-coil domain containing 47	0.364 (0.042)
51019	CCDC53	Coiled-coil domain containing 53	-0.735 (0.005)
131076	CCDC58	Coiled-coil domain containing 58	-1.017 (0.032)
8030	CCDC6	Coiled-coil domain containing 6	-0.324 (0.030)
80323	CCDC68	Coiled-coil domain containing 68	0.593 (0.023)
26112	CCDC69	Coiled-coil domain containing 69	1.310 (0.004)
168455	CCDC71L	Coiled-coil domain containing 71-like	-0.488 (0.001)
493860	CCDC73	Coiled-coil domain containing 73	-0.829 (0.033)
84318	CCDC77	Coiled-coil domain containing 77	-0.318 (0.008)
114800	CCDC85A	Coiled-coil domain containing 85A	-0.633 (0.022)
11007	CCDC85B	Coiled-coil domain containing 85B	0.274 (0.041)
79080	CCDC86	Coiled-coil domain containing 86	-0.824 (0.050)
283234	CCDC88B	Coiled-coil domain containing 88B	0.509 (0.039)
440193	CCDC88C	Coiled-coil domain containing 88C	1.185 (0.028)
55297	CCDC91	Coiled-coil domain containing 91	0.639 (0.006)
54520	CCDC93	Coiled-coil domain containing 93	0.650 (0.021)
55702	CCDC94	Coiled-coil domain containing 94	-0.685 (0.010)
54535	CCHCR1	Coiled-coil alpha-helical rod protein 1	-0.624 (0.031)
881	CCIN	Calicin	-0.664 (0.038)
6358	CCL14	C-C motif chemokine ligand 14	3.089 (0.004)
6360	CCL16	C-C motif chemokine ligand 16	0.288 (0.030)
6364	CCL20	C-C motif chemokine ligand 20	0.953 (0.036)
56477	CCL28	C-C motif chemokine ligand 28	-1.727 (0.002)
6352	CCL5	C-C motif chemokine ligand 5	-1.333 (0.027)
8900	CCNA1	Cyclin A1	2.366 (0.002)
890	CCNA2	Cyclin A2	-2.466 (0.006)
891	CCNB1	Cyclin B1	-2.708 (0.003)
9133	CCNB2	Cyclin B2	-2.943 (0.009)
894	CCND2	Cyclin D2	0.520 (0.046)
898	CCNE1	Cyclin E1	-1.105 (0.014)
9134	CCNE2	Cyclin E2	-1.573 (0.004)
899	CCNF	Cyclin F	-0.921 (0.015)
900	CCNG1	Cyclin G1	0.842 (0.007)
901	CCNG2	Cyclin G2	1.095 (0.018)
79616	CCNJL	Cyclin J like	0.963 (0.006)
905	CCNT2	Cyclin T2	0.669 (0.021)
151195	CCNYL1	Cyclin Y-like 1	-0.548 (0.027)
9236	CCPG1	Cell cycle progression 1	0.835 (0.003)
7203	CCT3	Chaperonin containing TCP1 subunit 3	-0.943 (0.022)
10575	CCT4	Chaperonin containing TCP1 subunit 4	-0.589 (0.012)
22948	CCT5	Chaperonin containing TCP1 subunit 5	-0.865 (0.002)
908	CCT6A	Chaperonin containing TCP1 subunit 6A	-0.737 (0.003)
10693	CCT6B	Chaperonin containing TCP1 subunit 6B	-0.458 (0.047)
643253	CCT6P1	Chaperonin containing TCP1 subunit 6 pseudogene 1	1.341 (0.003)
643180	CCT6P3	Chaperonin containing TCP1 subunit 6 pseudogene 3	1.607 (0.009)
10694	CCT8	Chaperonin containing TCP1 subunit 8	-0.759 (0.002)
51622	CCZ1	CCZ1 homolog, vacuolar protein trafficking and biogenesis associated	-0.701 (0.003)
135228	CD109	CD109 molecule	1.620 (0.001)
283316	CD163L1	CD163 molecule like 1	1.691 (0.002)
57126	CD177	CD177 molecule	0.531 (0.045)
4345	CD200	CD200 molecule	1.692 (0.001)
947	CD34	CD34 molecule	5.517 (0.000)
10849	CD3EAP	CD3e molecule associated protein	-0.884 (0.039)
960	CD44	CD44 molecule (Indian blood group)	-0.604 (0.002)
4179	CD46	CD46 molecule	0.421 (0.029)
1604	CD55	CD55 molecule (Cromer blood group)	1.441 (0.002)
967	CD63	CD63 molecule	0.613 (0.033)
3732	CD82	CD82 molecule	2.041 (0.003)
928	CD9	CD9 molecule	-1.265 (0.000)
22918	CD93	CD93 molecule	1.455 (0.006)
8872	CDC123	Cell division cycle 123	-0.621 (0.003)
8881	CDC16	Cell division cycle 16	-0.711 (0.025)
991	CDC20	Cell division cycle 20	-4.474 (0.011)
8697	CDC23	Cell division cycle 23	-0.571 (0.042)
993	CDC25A	Cell division cycle 25A	-1.315 (0.038)
994	CDC25B	Cell division cycle 25B	-1.162 (0.001)
995	CDC25C	Cell division cycle 25C	-1.012 (0.001)
55664	CDC37L1	Cell division cycle 37 like 1	0.601 (0.012)
8476	CDC42BPA	CDC42 binding protein kinase alpha	0.657 (0.023)
11135	CDC42EP1	CDC42 effector protein 1	-0.333 (0.017)
148170	CDC42EP5	CDC42 effector protein 5	0.713 (0.037)
8318	CDC45	Cell division cycle 45	-2.308 (0.009)
990	CDC6	Cell division cycle 6	-2.450 (0.001)
8317	CDC7	Cell division cycle 7	-0.834 (0.048)
79577	CDC73	Cell division cycle 73	-0.299 (0.016)
157313	CDCA2	Cell division cycle associated 2	-1.766 (0.009)
83461	CDCA3	Cell division cycle associated 3	-1.842 (0.009)
113130	CDCA5	Cell division cycle associated 5	-2.308 (0.019)
83879	CDCA7	Cell division cycle associated 7	-2.599 (0.005)
55536	CDCA7L	Cell division cycle associated 7 like	-1.026 (0.025)
55143	CDCA8	Cell division cycle associated 8	-2.690 (0.010)
64866	CDCP1	CUB domain containing protein 1	-1.482 (0.003)
1009	CDH11	Cadherin 11	-1.911 (0.010)
1012	CDH13	Cadherin 13	1.034 (0.001)
1000	CDH2	Cadherin 2	0.786 (0.021)
1002	CDH4	Cadherin 4	0.618 (0.005)
1003	CDH5	Cadherin 5	0.507 (0.007)
983	CDK1	Cyclin-dependent kinase 1	-3.490 (0.000)
5218	CDK14	Cyclin-dependent kinase 14	-0.921 (0.027)
1017	CDK2	Cyclin-dependent kinase 2	-0.806 (0.005)
8099	CDK2AP1	Cyclin-dependent kinase 2 associated protein 1	-0.694 (0.010)
1028	CDKN1C	Cyclin-dependent kinase inhibitor 1C	1.114 (0.030)
1029	CDKN2A	Cyclin-dependent kinase inhibitor 2A	2.599 (0.001)
55602	CDKN2AIP	CDKN2A interacting protein	0.693 (0.036)
91368	CDKN2AIPNL	CDKN2A interacting protein N-terminal like	-0.525 (0.008)
1030	CDKN2B	Cyclin-dependent kinase inhibitor 2B	2.485 (0.003)
1031	CDKN2C	Cyclin-dependent kinase inhibitor 2C	-1.111 (0.000)
1033	CDKN3	Cyclin-dependent kinase inhibitor 3	-2.857 (0.001)
8760	CDS2	CDP-diacylglycerol synthase 2	0.453 (0.011)
1041	CDSN	Corneodesmosin	0.790 (0.022)
81620	CDT1	Chromatin licensing and DNA replication factor 1	-2.245 (0.005)
9425	CDYL	Chromodomain protein, Y-like	0.807 (0.020)
90273	CEACAM21	Carcinoembryonic antigen related cell adhesion molecule 21	1.321 (0.001)
1050	CEBPA	CCAAT/enhancer binding protein alpha	0.479 (0.008)
1054	CEBPG	CCAAT/enhancer binding protein gamma	0.534 (0.024)
51816	CECR1	Cat eye syndrome chromosome region, candidate 1	0.909 (0.001)
60677	CELF6	CUGBP, Elav-like family member 6	0.991 (0.047)
9620	CELSR1	Cadherin EGF LAG seven-pass G-type receptor 1	1.625 (0.026)
1058	CENPA	Centromere protein A	-1.955 (0.035)
1062	CENPE	Centromere protein E	-0.997 (0.034)
1063	CENPF	Centromere protein F	-1.586 (0.001)
64946	CENPH	Centromere protein H	-1.671 (0.019)
2491	CENPI	Centromere protein I	-1.680 (0.004)
64105	CENPK	Centromere protein K	-1.506 (0.017)
91687	CENPL	Centromere protein L	-0.749 (0.039)
79019	CENPM	Centromere protein M	-2.523 (0.017)
55839	CENPN	Centromere protein N	-1.786 (0.023)
79172	CENPO	Centromere protein O	-1.006 (0.001)
401541	CENPP	Centromere protein P	-0.604 (0.012)
79682	CENPU	Centromere protein U	-1.727 (0.003)
387103	CENPW	Centromere protein W	-1.994 (0.001)
201134	CEP112	Centrosomal protein 112	0.448 (0.042)
55125	CEP192	Centrosomal protein 192	-0.342 (0.002)
80184	CEP290	Centrosomal protein 290	0.989 (0.017)
9857	CEP350	Centrosomal protein 350	0.478 (0.012)
95681	CEP41	Centrosomal protein 41	-0.617 (0.000)
55165	CEP55	Centrosomal protein 55	-3.265 (0.001)
55722	CEP72	Centrosomal protein 72	-0.781 (0.037)
90799	CEP95	Centrosomal protein 95	0.572 (0.018)
10715	CERS1	Ceramide synthase 1	0.786 (0.006)
79603	CERS4	Ceramide synthase 4	-0.834 (0.040)
100861402	CERS6-AS1	CERS6 antisense RNA 1	-0.302 (0.040)
1070	CETN3	Centrin, EF-hand protein, 3	-0.346 (0.046)
629	CFB	Complement factor B	-1.578 (0.004)
3075	CFH	Complement factor H	1.383 (0.001)
3426	CFI	Complement factor I	0.920 (0.004)
1072	CFL1	Cofilin 1	-0.554 (0.024)
1073	CFL2	Cofilin 2	-0.311 (0.034)
9023	CH25H	Cholesterol 25-hydroxylase	-1.470 (0.002)
79094	CHAC1	ChaC glutathione-specific gamma-glutamylcyclotransferase 1	1.857 (0.008)
1101	CHAD	Chondroadherin	0.830 (0.021)
10036	CHAF1A	Chromatin assembly factor 1 subunit A	-2.059 (0.002)
8208	CHAF1B	Chromatin assembly factor 1 subunit B	-1.801 (0.013)
118487	CHCHD1	Coiled-coil-helix-coiled-coil-helix domain containing 1	-0.902 (0.018)
400916	CHCHD10	Coiled-coil-helix-coiled-coil-helix domain containing 10	-1.009 (0.040)
51142	CHCHD2	Coiled-coil-helix-coiled-coil-helix domain containing 2	-0.371 (0.032)
1105	CHD1	Chromodomain helicase DNA binding protein 1	0.404 (0.014)
9557	CHD1L	Chromodomain helicase DNA binding protein 1-like	-0.525 (0.020)
84181	CHD6	Chromodomain helicase DNA binding protein 6	0.571 (0.024)
55636	CHD7	Chromodomain helicase DNA binding protein 7	0.563 (0.002)
80205	CHD9	Chromodomain helicase DNA binding protein 9	0.664 (0.010)
1111	CHEK1	Checkpoint kinase 1	-1.333 (0.007)
11200	CHEK2	Checkpoint kinase 2	-0.857 (0.021)
10523	CHERP	Calcium homeostasis endoplasmic reticulum protein	-0.448 (0.010)
1119	CHKA	Choline kinase alpha	0.808 (0.028)
57132	CHMP1B	Charged multivesicular body protein 1B	0.548 (0.016)
51652	CHMP3	Charged multivesicular body protein 3	-0.697 (0.042)
1134	CHRNA1	Cholinergic receptor nicotinic alpha 1 subunit	1.831 (0.001)
1138	CHRNA5	Cholinergic receptor nicotinic alpha 5 subunit	-0.371 (0.034)
1140	CHRNB1	Cholinergic receptor nicotinic beta 1 subunit	0.584 (0.040)
8534	CHST1	Carbohydrate sulfotransferase 1	3.510 (0.000)
51363	CHST15	Carbohydrate (N-acetylgalactosamine 4-sulfate 6-O) sulfotransferase 15	1.366 (0.009)
9435	CHST2	Carbohydrate sulfotransferase 2	0.785 (0.027)
9469	CHST3	Carbohydrate (chondroitin 6) sulfotransferase 3	-1.442 (0.006)
337876	CHSY3	Chondroitin sulfate synthase 3	-1.086 (0.001)
54921	CHTF8	Chromosome transmission fidelity factor 8	-0.353 (0.001)
57019	CIAPIN1	Cytokine induced apoptosis inhibitor 1	-0.806 (0.000)
1149	CIDEA	Cell death-inducing DFFA-like effector a	0.372 (0.024)
9541	CIR1	Corepressor interacting with RBPJ, 1	0.596 (0.009)
1153	CIRBP	Cold inducible RNA binding protein	0.675 (0.015)
.	CIRH1A	.	-0.759 (0.010)
284106	CISD3	CDGSH iron sulfur domain 3	-0.357 (0.029)
11113	CIT	Citron rho-interacting serine/threonine kinase	-1.228 (0.005)
10370	CITED2	Cbp/p300 interacting transactivator with Glu/Asp rich carboxy-terminal domain 2	0.379 (0.031)
25792	CIZ1	CDKN1A interacting zinc finger protein 1	-0.484 (0.014)
26586	CKAP2	Cytoskeleton associated protein 2	-1.006 (0.005)
150468	CKAP2L	Cytoskeleton associated protein 2 like	-1.791 (0.006)
1152	CKB	Creatine kinase B	2.209 (0.017)
1163	CKS1B	CDC28 protein kinase regulatory subunit 1B	-2.427 (0.004)
1164	CKS2	CDC28 protein kinase regulatory subunit 2	-1.737 (0.000)
23332	CLASP1	Cytoplasmic linker associated protein 1	-0.440 (0.013)
23529	CLCF1	Cardiotrophin-like cytokine factor 1	0.340 (0.008)
1182	CLCN3	Chloride voltage-gated channel 3	0.441 (0.044)
1186	CLCN7	Chloride voltage-gated channel 7	0.430 (0.036)
9076	CLDN1	Claudin 1	3.332 (0.000)
5010	CLDN11	Claudin 11	1.541 (0.001)
9069	CLDN12	Claudin 12	0.654 (0.036)
23562	CLDN14	Claudin 14	1.345 (0.043)
137075	CLDN23	Claudin 23	-0.892 (0.043)
1364	CLDN4	Claudin 4	0.531 (0.011)
7122	CLDN5	Claudin 5	2.123 (0.003)
1366	CLDN7	Claudin 7	0.628 (0.003)
6320	CLEC11A	C-type lectin domain family 11 member A	-1.114 (0.025)
161198	CLEC14A	C-type lectin domain family 14 member A	0.656 (0.011)
51267	CLEC1A	C-type lectin domain family 1 member A	-0.673 (0.035)
1192	CLIC1	Chloride intracellular channel 1	-0.610 (0.025)
25999	CLIP3	CAP-Gly domain containing linker protein 3	0.385 (0.023)
79745	CLIP4	CAP-Gly domain containing linker protein family member 4	0.274 (0.032)
1195	CLK1	CDC like kinase 1	1.006 (0.030)
574016	CLLU1OS	Chronic lymphocytic leukemia up-regulated 1 opposite strand	0.926 (0.029)
2055	CLN8	Ceroid-lipofuscinosis, neuronal 8	0.763 (0.000)
8192	CLPP	Caseinolytic mitochondrial matrix peptidase proteolytic subunit	-0.417 (0.001)
81037	CLPTM1L	CLPTM1-like	-0.478 (0.015)
63967	CLSPN	Claspin	-1.857 (0.000)
9746	CLSTN3	Calsyntenin 3	0.685 (0.027)
1211	CLTA	Clathrin light chain A	-0.442 (0.022)
1191	CLU	Clusterin	2.328 (0.000)
23277	CLUH	Clustered mitochondria (cluA/CLU1) homolog	-0.571 (0.016)
8418	CMAHP	Cytidine monophospho-N-acetylneuraminic acid hydroxylase, pseudogene	1.204 (0.008)
56942	CMC2	C-x9-C motif containing 2	-0.892 (0.026)
129607	CMPK2	Cytidine/uridine monophosphate kinase 2	-0.971 (0.002)
123920	CMTM3	CKLF like MARVEL transmembrane domain containing 3	0.270 (0.012)
54918	CMTM6	CKLF like MARVEL transmembrane domain containing 6	0.327 (0.015)
55748	CNDP2	CNDP dipeptidase 2 (metallopeptidase M20 family)	-0.986 (0.012)
26505	CNNM3	Cyclin and CBS domain divalent metal cation transport mediator 3	0.742 (0.026)
25904	CNOT10	CCR4-NOT transcription complex subunit 10	-0.371 (0.037)
55571	CNOT11	CCR4-NOT transcription complex subunit 11	-0.440 (0.042)
1267	CNP	2',3'-cyclic nucleotide 3' phosphodiesterase	-0.569 (0.004)
10695	CNPY3	Canopy FGF signaling regulator 3	0.506 (0.046)
245812	CNPY4	Canopy FGF signaling regulator 4	0.918 (0.015)
25927	CNRIP1	Cannabinoid receptor interacting protein 1	-0.849 (0.008)
163882	CNST	Consortin, connexin sorting protein	0.969 (0.004)
5067	CNTN3	Contactin 3	-1.117 (0.003)
8506	CNTNAP1	Contactin associated protein 1	0.619 (0.019)
79937	CNTNAP3	Contactin associated protein-like 3	1.771 (0.009)
728577	CNTNAP3B	Contactin associated protein-like 3B	1.895 (0.001)
51287	COA4	Cytochrome c oxidase assembly factor 4 homolog	-1.114 (0.017)
388753	COA6	Cytochrome c oxidase assembly factor 6	-1.074 (0.011)
22796	COG2	Component of oligomeric golgi complex 2	-0.371 (0.044)
10466	COG5	Component of oligomeric golgi complex 5	0.431 (0.010)
8161	COIL	Coilin	-0.415 (0.018)
1303	COL12A1	Collagen type XII alpha 1	0.883 (0.000)
1305	COL13A1	Collagen type XIII alpha 1	2.541 (0.002)
80781	COL18A1	Collagen type XVIII alpha 1	0.807 (0.036)
85301	COL27A1	Collagen type XXVII alpha 1	1.222 (0.021)
1282	COL4A1	Collagen type IV alpha 1	0.995 (0.014)
1284	COL4A2	Collagen type IV alpha 2	0.542 (0.026)
10087	COL4A3BP	Collagen type IV alpha 3 binding protein	0.625 (0.048)
1287	COL4A5	Collagen type IV alpha 5	1.458 (0.004)
1288	COL4A6	Collagen type IV alpha 6	1.375 (0.021)
1290	COL5A2	Collagen type V alpha 2	0.699 (0.006)
1291	COL6A1	Collagen type VI alpha 1	-0.521 (0.010)
1295	COL8A1	Collagen type VIII alpha 1	1.239 (0.006)
1299	COL9A3	Collagen type IX alpha 3	0.362 (0.011)
81035	COLEC12	Collectin subfamily member 12	0.609 (0.007)
8292	COLQ	Collagen-like tail subunit (single strand of homotrimer) of asymmetric acetylcholinesterase	0.462 (0.002)
150684	COMMD1	Copper metabolism domain containing 1	-0.318 (0.048)
23412	COMMD3	COMM domain containing 3	-0.811 (0.015)
54939	COMMD4	COMM domain containing 4	-0.544 (0.014)
54951	COMMD8	COMM domain containing 8	-0.602 (0.024)
22820	COPG1	Coatomer protein complex subunit gamma 1	-0.320 (0.033)
26958	COPG2	Coatomer protein complex subunit gamma 2	-1.608 (0.004)
8533	COPS3	COP9 signalosome subunit 3	-0.472 (0.003)
51138	COPS4	COP9 signalosome subunit 4	-0.816 (0.013)
10987	COPS5	COP9 signalosome subunit 5	-0.494 (0.008)
50813	COPS7A	COP9 signalosome subunit 7A	-0.595 (0.002)
10920	COPS8	COP9 signalosome subunit 8	-0.739 (0.019)
22818	COPZ1	Coatomer protein complex, subunit zeta 1	-0.597 (0.009)
51226	COPZ2	Coatomer protein complex subunit zeta 2	-0.826 (0.025)
51805	COQ3	Coenzyme Q3, methyltransferase	-0.783 (0.028)
10391	CORO2B	Coronin 2B	2.097 (0.001)
79585	CORO7	Coronin 7	0.844 (0.008)
23406	COTL1	Coactosin like F-actin binding protein 1	-0.749 (0.005)
1355	COX15	COX15 cytochrome c oxidase assembly homolog	-0.390 (0.000)
10063	COX17	COX17 cytochrome c oxidase copper chaperone	-0.648 (0.024)
1340	COX6B1	Cytochrome c oxidase subunit 6B1	-0.764 (0.033)
1347	COX7A2	Cytochrome c oxidase subunit 7A2	-0.667 (0.026)
1349	COX7B	Cytochrome c oxidase subunit 7B	-0.793 (0.005)
1350	COX7C	Cytochrome c oxidase subunit 7C	-0.578 (0.025)
1351	COX8A	Cytochrome c oxidase subunit 8A	-0.737 (0.018)
132864	CPEB2	Cytoplasmic polyadenylation element binding protein 2	0.704 (0.007)
80315	CPEB4	Cytoplasmic polyadenylation element binding protein 4	0.596 (0.041)
79974	CPED1	Cadherin like and PC-esterase domain containing 1	0.988 (0.001)
8904	CPNE1	Copine 1	0.772 (0.005)
57699	CPNE5	Copine 5	-0.713 (0.020)
27132	CPNE7	Copine 7	0.864 (0.013)
55313	CPPED1	Calcineurin like phosphoesterase domain containing 1	-0.595 (0.033)
10404	CPQ	Carboxypeptidase Q	0.598 (0.032)
1373	CPS1	Carbamoyl-phosphate synthase 1	0.364 (0.018)
51692	CPSF3	Cleavage and polyadenylation specific factor 3	-0.664 (0.009)
54973	CPSF3L	Cleavage and polyadenylation specific factor 3-like	-0.464 (0.022)
11052	CPSF6	Cleavage and polyadenylation specific factor 6	-0.331 (0.031)
1375	CPT1B	Carnitine palmitoyltransferase 1B	1.682 (0.027)
126129	CPT1C	Carnitine palmitoyltransferase 1C	0.907 (0.008)
1376	CPT2	Carnitine palmitoyltransferase 2	-0.383 (0.021)
119587	CPXM2	Carboxypeptidase X (M14 family), member 2	-1.847 (0.004)
51185	CRBN	Cereblon	0.760 (0.003)
27297	CRCP	CGRP receptor component	-0.559 (0.008)
90993	CREB3L1	CAMP responsive element binding protein 3-like 1	1.668 (0.001)
9586	CREB5	CAMP responsive element binding protein 5	0.353 (0.018)
153222	CREBRF	CREB3 regulatory factor	1.660 (0.001)
78987	CRELD1	Cysteine rich with EGF like domains 1	1.404 (0.009)
1397	CRIP2	Cysteine rich protein 2	-0.597 (0.009)
285464	CRIPAK	Cysteine rich PAK1 inhibitor	-0.941 (0.031)
83690	CRISPLD1	Cysteine rich secretory protein LCCL domain containing 1	-0.881 (0.002)
54675	CRLS1	Cardiolipin synthase 1	-0.381 (0.007)
1400	CRMP1	Collapsin response mediator protein 1	1.043 (0.015)
114819	CROCCP3	Ciliary rootlet coiled-coil, rootletin pseudogene 3	0.817 (0.044)
55118	CRTAC1	Cartilage acidic protein 1	0.807 (0.027)
1407	CRY1	Cryptochrome circadian clock 1	0.333 (0.042)
1431	CS	Citrate synthase	-0.550 (0.007)
1434	CSE1L	Chromosome segregation 1 like	-0.735 (0.010)
1435	CSF1	Colony stimulating factor 1	0.578 (0.042)
1437	CSF2	Colony stimulating factor 2	-0.778 (0.048)
55790	CSGALNACT1	Chondroitin sulfate N-acetylgalactosaminyltransferase 1	1.574 (0.000)
1456	CSNK1G3	Casein kinase 1 gamma 3	0.485 (0.004)
1460	CSNK2B	Casein kinase 2 beta	-0.523 (0.014)
81566	CSRNP2	Cysteine and serine rich nuclear protein 2	0.553 (0.004)
1465	CSRP1	Cysteine and glycine rich protein 1	-0.576 (0.039)
.	CSRP2BP	.	-0.834 (0.007)
1474	CST6	Cystatin E/M	-0.626 (0.006)
1475	CSTA	Cystatin A	-0.504 (0.017)
1476	CSTB	Cystatin B	-0.759 (0.011)
1477	CSTF1	Cleavage stimulation factor subunit 1	-0.586 (0.025)
1478	CSTF2	Cleavage stimulation factor subunit 2	-0.657 (0.006)
4253	CTAGE5	CTAGE family member 5	0.845 (0.029)
9150	CTDP1	CTD phosphatase subunit 1	0.307 (0.019)
1490	CTGF	Connective tissue growth factor	-1.017 (0.001)
1491	CTH	Cystathionine gamma-lyase	1.330 (0.013)
9811	CTIF	CBP80/20-dependent translation initiation factor	0.480 (0.004)
1497	CTNS	Cystinosin, lysosomal cystine transporter	0.345 (0.047)
1503	CTPS1	CTP synthase 1	-0.969 (0.000)
56474	CTPS2	CTP synthase 2	-0.404 (0.016)
1509	CTSD	Cathepsin D	0.484 (0.027)
1513	CTSK	Cathepsin K	0.716 (0.015)
1514	CTSL	Cathepsin L	0.616 (0.009)
1520	CTSS	Cathepsin S	-0.478 (0.008)
1522	CTSZ	Cathepsin Z	0.428 (0.013)
348180	CTU2	Cytosolic thiouridylase subunit 2	-0.411 (0.047)
404217	CTXN1	Cortexin 1	0.587 (0.005)
8029	CUBN	Cubilin	0.849 (0.024)
8450	CUL4B	Cullin 4B	-0.943 (0.022)
51596	CUTA	CutA divalent cation tolerance homolog (E. coli)	-0.327 (0.017)
1523	CUX1	Cut like homeobox 1	-0.739 (0.020)
50624	CUZD1	CUB and zona pellucida like domains 1	0.486 (0.044)
51503	CWC15	CWC15 spliceosome-associated protein	-0.531 (0.004)
55280	CWF19L1	CWF19-like 1, cell cycle control (S. pombe)	-0.837 (0.002)
1525	CXADR	Coxsackie virus and adenovirus receptor	1.188 (0.004)
2919	CXCL1	C-X-C motif chemokine ligand 1	-1.362 (0.028)
3627	CXCL10	C-X-C motif chemokine ligand 10	-2.404 (0.000)
6373	CXCL11	C-X-C motif chemokine ligand 11	-1.938 (0.044)
6387	CXCL12	C-X-C motif chemokine ligand 12	-3.644 (0.001)
6374	CXCL5	C-X-C motif chemokine ligand 5	-0.690 (0.001)
6372	CXCL6	C-X-C motif chemokine ligand 6	-2.474 (0.001)
3576	CXCL8	C-X-C motif chemokine ligand 8	0.604 (0.023)
7852	CXCR4	C-X-C motif chemokine receptor 4	2.306 (0.003)
256643	CXorf23	Chromosome X open reading frame 23	0.558 (0.001)
79742	CXorf36	Chromosome X open reading frame 36	4.128 (0.000)
124936	CYB5D2	Cytochrome b5 domain containing 2	0.894 (0.002)
51706	CYB5R1	Cytochrome b5 reductase 1	0.689 (0.039)
51700	CYB5R2	Cytochrome b5 reductase 2	-1.816 (0.024)
1537	CYC1	Cytochrome c1	-0.630 (0.043)
54205	CYCS	Cytochrome c, somatic	-1.029 (0.011)
26999	CYFIP2	Cytoplasmic FMR1 interacting protein 2	0.517 (0.029)
1540	CYLD	CYLD lysine 63 deubiquitinase	0.444 (0.021)
1594	CYP27B1	Cytochrome P450 family 27 subfamily B member 1	-0.480 (0.043)
1573	CYP2J2	Cytochrome P450 family 2 subfamily J member 2	-0.533 (0.017)
285440	CYP4V2	Cytochrome P450 family 4 subfamily V member 2	-0.529 (0.007)
260293	CYP4X1	Cytochrome P450 family 4 subfamily X member 1	-0.766 (0.001)
1595	CYP51A1	Cytochrome P450 family 51 subfamily A member 1	-0.655 (0.013)
3491	CYR61	Cysteine rich angiogenic inducer 61	-0.525 (0.009)
9266	CYTH2	Cytohesin 2	1.141 (0.004)
54360	CYTL1	Cytokine like 1	-0.432 (0.036)
23002	DAAM1	Dishevelled associated activator of morphogenesis 1	0.882 (0.001)
1601	DAB2	DAB2, clathrin adaptor protein	0.548 (0.022)
1602	DACH1	Dachshund family transcription factor 1	0.981 (0.029)
221955	DAGLB	Diacylglycerol lipase beta	0.831 (0.044)
1611	DAP	Death-associated protein	-0.472 (0.034)
7818	DAP3	Death associated protein 3	-0.508 (0.014)
1615	DARS	Aspartyl-tRNA synthetase	-0.576 (0.027)
55157	DARS2	Aspartyl-tRNA synthetase 2, mitochondrial	-0.747 (0.029)
26528	DAZAP1	DAZ associated protein 1	-0.498 (0.017)
9802	DAZAP2	DAZ associated protein 2	-0.480 (0.019)
80174	DBF4B	DBF4 zinc finger B	-0.586 (0.040)
1622	DBI	Diazepam binding inhibitor (GABA receptor modulator, acyl-CoA binding protein)	-0.865 (0.009)
25879	DCAF13	DDB1 and CUL4 associated factor 13	-0.730 (0.035)
79877	DCAKD	Dephospho-CoA kinase domain containing	-0.533 (0.009)
131566	DCBLD2	Discoidin, CUB and LCCL domain containing 2	-0.660 (0.003)
8642	DCHS1	Dachsous cadherin-related 1	0.885 (0.014)
1634	DCN	Decorin	-1.068 (0.030)
55802	DCP1A	Decapping mRNA 1A	-0.386 (0.026)
196513	DCP1B	Decapping mRNA 1B	-0.349 (0.033)
167227	DCP2	Decapping mRNA 2	0.722 (0.005)
28960	DCPS	Decapping enzyme, scavenger	-0.597 (0.029)
79077	DCTPP1	DCTP pyrophosphatase 1	-0.971 (0.012)
23142	DCUN1D4	Defective in cullin neddylation 1 domain containing 4	0.403 (0.025)
84259	DCUN1D5	Defective in cullin neddylation 1 domain containing 5	-0.496 (0.007)
51181	DCXR	Dicarbonyl/L-xylulose reductase	-0.571 (0.007)
23576	DDAH1	Dimethylarginine dimethylaminohydrolase 1	-0.317 (0.007)
1643	DDB2	Damage specific DNA binding protein 2	0.394 (0.038)
220042	DDIAS	DNA damage induced apoptosis suppressor	-0.427 (0.047)
1649	DDIT3	DNA damage inducible transcript 3	1.159 (0.020)
8528	DDO	D-aspartate oxidase	-1.427 (0.005)
1652	DDT	D-dopachrome tautomerase	-0.373 (0.018)
1662	DDX10	DEAD-box helicase 10	0.498 (0.048)
1663	DDX11	DEAD/H-box helicase 11	-0.806 (0.033)
55794	DDX28	DEAD-box helicase 28	-0.563 (0.041)
10212	DDX39A	DEAD-box helicase 39A	-0.706 (0.014)
7919	DDX39B	DEAD-box helicase 39B	-0.624 (0.021)
8653	DDX3Y	DEAD-box helicase 3, Y-linked	0.642 (0.005)
51202	DDX47	DEAD-box helicase 47	-0.454 (0.000)
79009	DDX50	DEAD-box helicase 50	-0.390 (0.027)
54606	DDX56	DEAD-box helicase 56	-0.844 (0.012)
23586	DDX58	DEXD/H-box helicase 58	-0.727 (0.005)
1666	DECR1	2,4-dienoyl-CoA reductase 1, mitochondrial	-0.324 (0.030)
162989	DEDD2	Death effector domain containing 2	0.882 (0.010)
10260	DENND4A	DENN domain containing 4A	0.501 (0.031)
55667	DENND4C	DENN domain containing 4C	0.425 (0.013)
23258	DENND5A	DENN domain containing 5A	0.330 (0.020)
55635	DEPDC1	DEP domain containing 1	-1.732 (0.009)
55789	DEPDC1B	DEP domain containing 1B	-1.059 (0.012)
51071	DERA	Deoxyribose-phosphate aldolase	-1.006 (0.001)
51009	DERL2	Derlin 2	-0.331 (0.040)
27351	DESI1	Desumoylating isopeptidase 1	-0.302 (0.027)
8214	DGCR6	DiGeorge syndrome critical region gene 6	-1.139 (0.009)
85359	DGCR6L	DiGeorge syndrome critical region gene 6-like	-0.466 (0.046)
160851	DGKH	Diacylglycerol kinase eta	0.630 (0.017)
1716	DGUOK	Deoxyguanosine kinase	-0.617 (0.007)
1718	DHCR24	24-dehydrocholesterol reductase	-2.786 (0.015)
1719	DHFR	Dihydrofolate reductase	-1.690 (0.000)
200895	DHFRL1	Dihydrofolate reductase like 1	0.487 (0.034)
9249	DHRS3	Dehydrogenase/reductase (SDR family) member 3	3.351 (0.002)
10901	DHRS4	Dehydrogenase/reductase (SDR family) member 4	-0.660 (0.046)
55449	DHRS4-AS1	DHRS4 antisense RNA 1	-0.521 (0.027)
51635	DHRS7	Dehydrogenase/reductase (SDR family) member 7	0.669 (0.004)
1665	DHX15	DEAH-box helicase 15	-0.458 (0.032)
22907	DHX30	DEAH-box helicase 30	-0.496 (0.018)
56919	DHX33	DEAH-box helicase 33	-0.610 (0.018)
57647	DHX37	DEAH-box helicase 37	-0.458 (0.011)
1660	DHX9	DEAH-box helicase 9	-0.510 (0.019)
81624	DIAPH3	Diaphanous related formin 3	-2.171 (0.008)
1734	DIO2	Deiodinase, iodothyronine, type II	1.623 (0.001)
23181	DIP2A	Disco interacting protein 2 homolog A	0.886 (0.023)
22982	DIP2C	Disco interacting protein 2 homolog C	0.300 (0.035)
115752	DIS3L	DIS3 like exosome 3'-5' exoribonuclease	-0.595 (0.047)
85455	DISP2	Dispatched RND transporter family member 2	-0.905 (0.040)
22943	DKK1	Dickkopf WNT signaling pathway inhibitor 1	-1.747 (0.005)
27123	DKK2	Dickkopf WNT signaling pathway inhibitor 2	-0.272 (0.047)
27122	DKK3	Dickkopf WNT signaling pathway inhibitor 3	1.705 (0.001)
1739	DLG1	Discs large homolog 1, scribble cell polarity complex component	1.339 (0.001)
1741	DLG3	Discs large homolog 3	-0.597 (0.048)
1742	DLG4	Discs large homolog 4	0.891 (0.006)
649446	DLGAP1-AS1	DLGAP1 antisense RNA 1	0.896 (0.039)
84777	DLGAP1-AS2	DLGAP1 antisense RNA 2	1.684 (0.010)
22839	DLGAP4	Discs large homolog associated protein 4	0.316 (0.004)
9787	DLGAP5	Discs large homolog associated protein 5	-2.868 (0.007)
54567	DLL4	Delta-like 4 (Drosophila)	1.098 (0.031)
11144	DMC1	DNA meiotic recombinase 1	-0.386 (0.003)
1756	DMD	Dystrophin	0.587 (0.019)
9988	DMTF1	Cyclin D binding myb like transcription factor 1	0.823 (0.045)
2039	DMTN	Dematin actin binding protein	0.618 (0.030)
54919	DNAAF5	Dynein (axonemal) assembly factor 5	-0.660 (0.030)
1767	DNAH5	Dynein axonemal heavy chain 5	0.263 (0.006)
10294	DNAJA2	DnaJ heat shock protein family (Hsp40) member A2	-0.366 (0.047)
55466	DNAJA4	DnaJ heat shock protein family (Hsp40) member A4	0.896 (0.007)
3337	DNAJB1	DnaJ heat shock protein family (Hsp40) member B1	0.700 (0.007)
79982	DNAJB14	DnaJ heat shock protein family (Hsp40) member B14	0.565 (0.018)
3300	DNAJB2	DnaJ heat shock protein family (Hsp40) member B2	0.712 (0.001)
64215	DNAJC1	DnaJ heat shock protein family (Hsp40) member C1	0.625 (0.002)
55735	DNAJC11	DnaJ heat shock protein family (Hsp40) member C11	-0.844 (0.009)
55192	DNAJC17	DnaJ heat shock protein family (Hsp40) member C17	-0.806 (0.027)
548645	DNAJC25	DnaJ heat shock protein family (Hsp40) member C25	0.584 (0.021)
84277	DNAJC30	DnaJ heat shock protein family (Hsp40) member C30	-0.336 (0.032)
9829	DNAJC6	DnaJ heat shock protein family (Hsp40) member C6	-0.322 (0.019)
23234	DNAJC9	DnaJ heat shock protein family (Hsp40) member C9	-1.248 (0.000)
92737	DNER	Delta/notch like EGF repeat containing	1.612 (0.007)
728489	DNLZ	DNL-type zinc finger	-0.902 (0.024)
100628315	DNM3OS	DNM3 opposite strand/antisense RNA	0.518 (0.009)
1786	DNMT1	DNA (cytosine-5-)-methyltransferase 1	-1.123 (0.005)
23549	DNPEP	Aspartyl aminopeptidase	-0.362 (0.004)
10591	DNPH1	2'-deoxynucleoside 5'-phosphate N-hydrolase 1	-0.662 (0.025)
8448	DOC2A	Double C2 domain alpha	-0.597 (0.024)
57572	DOCK6	Dedicator of cytokinesis 6	0.844 (0.012)
55715	DOK4	Docking protein 4	-0.829 (0.015)
1802	DPH2	DPH2 homolog	-0.320 (0.036)
89978	DPH6	Diphthamine biosynthesis 6	-0.444 (0.022)
8813	DPM1	Dolichyl-phosphate mannosyltransferase polypeptide 1, catalytic subunit	-0.431 (0.038)
10072	DPP3	Dipeptidyl peptidase 3	-0.521 (0.010)
1803	DPP4	Dipeptidyl peptidase 4	0.418 (0.033)
23333	DPY19L1	Dpy-19 like 1 (C. elegans)	-0.582 (0.002)
1809	DPYSL3	Dihydropyrimidinase like 3	-1.831 (0.022)
10570	DPYSL4	Dihydropyrimidinase like 4	0.320 (0.003)
29102	DROSHA	Drosha ribonuclease III	-0.644 (0.034)
79075	DSCC1	DNA replication and sister chromatid cohesion 1	-0.708 (0.011)
29940	DSE	Dermatan sulfate epimerase	0.489 (0.039)
92126	DSEL	Dermatan sulfate epimerase-like	-0.431 (0.038)
79980	DSN1	DSN1 homolog, MIS12 kinetochore complex component	-1.304 (0.016)
1832	DSP	Desmoplakin	-0.297 (0.012)
667	DST	Dystonin	0.840 (0.008)
11034	DSTN	Destrin, actin depolymerizing factor	-0.464 (0.003)
112487	DTD2	D-tyrosyl-tRNA deacylase 2 (putative)	-0.515 (0.022)
51514	DTL	Denticleless E3 ubiquitin protein ligase homolog	-2.626 (0.000)
1837	DTNA	Dystrobrevin alpha	-0.508 (0.040)
1838	DTNB	Dystrobrevin beta	-1.149 (0.026)
151636	DTX3L	Deltex 3 like, E3 ubiquitin ligase	-0.578 (0.028)
23220	DTX4	Deltex 4, E3 ubiquitin ligase	1.004 (0.010)
1841	DTYMK	Deoxythymidylate kinase	-1.130 (0.000)
54920	DUS2	Dihydrouridine synthase 2	-1.095 (0.002)
1843	DUSP1	Dual specificity phosphatase 1	-0.492 (0.005)
54935	DUSP23	Dual specificity phosphatase 23	-1.771 (0.012)
1846	DUSP4	Dual specificity phosphatase 4	1.167 (0.002)
1848	DUSP6	Dual specificity phosphatase 6	-0.274 (0.006)
1849	DUSP7	Dual specificity phosphatase 7	-0.873 (0.001)
1857	DVL3	Dishevelled segment polarity protein 3	0.670 (0.029)
8655	DYNLL1	Dynein light chain LC8-type 1	-0.971 (0.013)
6990	DYNLT3	Dynein light chain Tctex-type 3	0.285 (0.021)
1859	DYRK1A	Dual specificity tyrosine phosphorylation regulated kinase 1A	0.402 (0.025)
9149	DYRK1B	Dual specificity tyrosine phosphorylation regulated kinase 1B	0.955 (0.006)
8291	DYSF	Dysferlin	0.995 (0.007)
1869	E2F1	E2F transcription factor 1	-1.388 (0.022)
1870	E2F2	E2F transcription factor 2	-0.983 (0.001)
1876	E2F6	E2F transcription factor 6	0.402 (0.040)
79733	E2F8	E2F transcription factor 8	-1.012 (0.029)
10148	EBI3	Epstein-Barr virus induced 3	0.764 (0.002)
100506710	EBLN3	Endogenous Bornavirus-like nucleoprotein 3	0.308 (0.024)
10969	EBNA1BP2	EBNA1 binding protein 2	-0.876 (0.045)
10682	EBP	Emopamil binding protein (sterol isomerase)	-0.798 (0.021)
84650	EBPL	Emopamil binding protein like	1.029 (0.003)
55862	ECHDC1	Ethylmalonyl-CoA decarboxylase 1	-0.281 (0.024)
79746	ECHDC3	Enoyl-CoA hydratase domain containing 3	1.055 (0.031)
1892	ECHS1	Enoyl-CoA hydratase, short chain, 1, mitochondrial	-0.377 (0.008)
641700	ECSCR	Endothelial cell surface expressed chemotaxis and apoptosis regulator	-0.706 (0.015)
1896	EDA	Ectodysplasin A	-0.460 (0.023)
9695	EDEM1	ER degradation enhancing alpha-mannosidase like protein 1	0.725 (0.005)
55741	EDEM2	ER degradation enhancing alpha-mannosidase like protein 2	0.377 (0.023)
1906	EDN1	Endothelin 1	-0.913 (0.006)
1910	EDNRB	Endothelin receptor type B	2.926 (0.000)
26098	EDRF1	Erythroid differentiation regulatory factor 1	0.406 (0.003)
8411	EEA1	Early endosome antigen 1	0.573 (0.025)
8726	EED	Embryonic ectoderm development	-0.669 (0.016)
1915	EEF1A1	Eukaryotic translation elongation factor 1 alpha 1	-0.860 (0.013)
1917	EEF1A2	Eukaryotic translation elongation factor 1 alpha 2	0.413 (0.022)
1933	EEF1B2	Eukaryotic translation elongation factor 1 beta 2	-0.991 (0.004)
9521	EEF1E1	Eukaryotic translation elongation factor 1 epsilon 1	-1.415 (0.001)
196483	EEF2KMT	Eukaryotic elongation factor 2 lysine methyltransferase	-0.860 (0.024)
79180	EFHD2	EF-hand domain family member D2	-0.595 (0.004)
1946	EFNA5	Ephrin A5	-1.454 (0.000)
1947	EFNB1	Ephrin B1	0.433 (0.032)
.	EFTUD1	.	0.644 (0.001)
112399	EGLN3	Egl-9 family hypoxia inducible factor 3	-0.847 (0.008)
1958	EGR1	Early growth response 1	-0.635 (0.035)
254102	EHBP1L1	EH domain binding protein 1 like 1	0.537 (0.032)
30845	EHD3	EH domain containing 3	-0.432 (0.028)
79813	EHMT1	Euchromatic histone-lysine N-methyltransferase 1	-0.342 (0.023)
84285	EIF1AD	Eukaryotic translation initiation factor 1A domain containing	-0.285 (0.046)
9086	EIF1AY	Eukaryotic translation initiation factor 1A, Y-linked	-0.544 (0.005)
10289	EIF1B	Eukaryotic translation initiation factor 1B	0.726 (0.016)
27102	EIF2AK1	Eukaryotic translation initiation factor 2 alpha kinase 1	-0.402 (0.002)
1967	EIF2B1	Eukaryotic translation initiation factor 2B subunit alpha	-0.727 (0.007)
8890	EIF2B4	Eukaryotic translation initiation factor 2B subunit delta	-0.338 (0.014)
1939	EIF2D	Eukaryotic translation initiation factor 2D	-0.667 (0.018)
1965	EIF2S1	Eukaryotic translation initiation factor 2 subunit alpha	-0.626 (0.008)
1968	EIF2S3	Eukaryotic translation initiation factor 2 subunit gamma	-0.615 (0.000)
8662	EIF3B	Eukaryotic translation initiation factor 3 subunit B	-0.642 (0.021)
8664	EIF3D	Eukaryotic translation initiation factor 3 subunit D	-0.653 (0.001)
8668	EIF3I	Eukaryotic translation initiation factor 3 subunit I	-0.930 (0.016)
8669	EIF3J	Eukaryotic translation initiation factor 3 subunit J	-0.683 (0.002)
27335	EIF3K	Eukaryotic translation initiation factor 3 subunit K	-0.886 (0.009)
51386	EIF3L	Eukaryotic translation initiation factor 3 subunit L	-0.706 (0.010)
10480	EIF3M	Eukaryotic translation initiation factor 3 subunit M	-0.690 (0.009)
1973	EIF4A1	Eukaryotic translation initiation factor 4A1	-1.003 (0.007)
9775	EIF4A3	Eukaryotic translation initiation factor 4A3	-0.531 (0.023)
1984	EIF5A	Eukaryotic translation initiation factor 5A	-0.932 (0.012)
3692	EIF6	Eukaryotic translation initiation factor 6	-0.711 (0.021)
1994	ELAVL1	ELAV like RNA binding protein 1	-0.610 (0.009)
1997	ELF1	E74 like ETS transcription factor 1	-0.383 (0.022)
1998	ELF2	E74 like ETS transcription factor 2	0.328 (0.048)
114794	ELFN2	Extracellular leucine-rich repeat and fibronectin type III domain containing 2	0.707 (0.006)
2004	ELK3	ELK3, ETS transcription factor	0.310 (0.033)
22936	ELL2	Elongation factor for RNA polymerase II 2	0.578 (0.008)
9844	ELMO1	Engulfment and cell motility 1	0.410 (0.014)
255520	ELMOD2	ELMO domain containing 2	-0.368 (0.004)
91748	ELMSAN1	ELM2 and Myb/SANT domain containing 1	-0.637 (0.010)
6785	ELOVL4	ELOVL fatty acid elongase 4	0.363 (0.031)
79071	ELOVL6	ELOVL fatty acid elongase 6	-0.960 (0.017)
55140	ELP3	Elongator acetyltransferase complex subunit 3	-0.281 (0.046)
23587	ELP5	Elongator acetyltransferase complex subunit 5	-0.285 (0.033)
10328	EMC8	ER membrane protein complex subunit 8	-0.513 (0.018)
51705	EMCN	Endomucin	1.740 (0.000)
2010	EMD	Emerin	-1.142 (0.007)
146956	EME1	Essential meiotic structure-specific endonuclease 1	-0.997 (0.008)
10436	EMG1	EMG1 N1-specific pseudouridine methyltransferase	-1.234 (0.009)
11117	EMILIN1	Elastin microfibril interfacer 1	-1.582 (0.004)
2009	EML1	Echinoderm microtubule associated protein like 1	-0.533 (0.045)
24139	EML2	Echinoderm microtubule associated protein like 2	0.327 (0.035)
256364	EML3	Echinoderm microtubule associated protein like 3	-0.478 (0.037)
2012	EMP1	Epithelial membrane protein 1	-0.515 (0.012)
2013	EMP2	Epithelial membrane protein 2	-1.446 (0.006)
55740	ENAH	Enabled homolog (Drosophila)	-0.340 (0.032)
8507	ENC1	Ectodermal-neural cortex 1	-0.855 (0.010)
2022	ENG	Endoglin	-1.038 (0.003)
375704	ENHO	Energy homeostasis associated	-0.394 (0.017)
219670	ENKUR	Enkurin, TRPC channel interacting protein	-0.894 (0.022)
2023	ENO1	Enolase 1	-0.417 (0.046)
58478	ENOPH1	Enolase-phosphatase 1	-0.502 (0.037)
9583	ENTPD4	Ectonucleoside triphosphate diphosphohydrolase 4	0.624 (0.007)
57634	EP400	E1A binding protein p400	-0.311 (0.048)
2037	EPB41L2	Erythrocyte membrane protein band 4.1 like 2	0.358 (0.036)
64097	EPB41L4A	Erythrocyte membrane protein band 4.1 like 4A	0.324 (0.042)
1969	EPHA2	EPH receptor A2	0.300 (0.016)
2043	EPHA4	EPH receptor A4	1.458 (0.011)
2048	EPHB2	EPH receptor B2	0.519 (0.041)
2052	EPHX1	Epoxide hydrolase 1	0.855 (0.016)
253152	EPHX4	Epoxide hydrolase 4	0.975 (0.050)
9852	EPM2AIP1	EPM2A (laforin) interacting protein 1	0.612 (0.002)
2057	EPOR	Erythropoietin receptor	0.807 (0.014)
2059	EPS8	Epidermal growth factor receptor pathway substrate 8	0.356 (0.048)
64787	EPS8L2	EPS8 like 2	0.475 (0.017)
85465	EPT1	Ethanolaminephosphotransferase 1	-0.386 (0.007)
26284	ERAL1	Era like 12S mitochondrial rRNA chaperone 1	-0.438 (0.020)
51752	ERAP1	Endoplasmic reticulum aminopeptidase 1	0.613 (0.004)
.	ERBB2IP	.	0.644 (0.031)
2074	ERCC6	Excision repair cross-complementation group 6	-1.694 (0.007)
54821	ERCC6L	Excision repair cross-complementation group 6 like	-1.074 (0.007)
.	ERCC6-PGBD3	.	-1.639 (0.013)
51290	ERGIC2	ERGIC and golgi 2	0.348 (0.005)
90459	ERI1	Exoribonuclease 1	-0.662 (0.012)
79033	ERI3	ERI1 exoribonuclease family member 3	-0.390 (0.007)
27248	ERLEC1	Endoplasmic reticulum lectin 1	0.281 (0.016)
10613	ERLIN1	ER lipid raft associated 1	-0.474 (0.025)
11160	ERLIN2	ER lipid raft associated 2	-0.550 (0.013)
55780	ERMARD	ER membrane-associated RNA degradation	-0.667 (0.026)
79956	ERMP1	Endoplasmic reticulum metallopeptidase 1	0.809 (0.014)
56605	ERO1B	Endoplasmic reticulum oxidoreductase beta	0.462 (0.034)
10961	ERP29	Endoplasmic reticulum protein 29	0.539 (0.048)
54206	ERRFI1	ERBB receptor feedback inhibitor 1	0.410 (0.043)
2086	ERV3-1	Endogenous retrovirus group 3 member 1	1.451 (0.023)
90952	ESAM	Endothelial cell adhesion molecule	0.542 (0.001)
157570	ESCO2	Establishment of sister chromatid cohesion N-acetyltransferase 2	-1.644 (0.008)
2098	ESD	Esterase D	-0.569 (0.006)
9700	ESPL1	Extra spindle pole bodies like 1, separase	-1.234 (0.004)
80004	ESRP2	Epithelial splicing regulatory protein 2	-0.720 (0.012)
2107	ETF1	Eukaryotic translation termination factor 1	-0.500 (0.018)
23474	ETHE1	ETHE1, persulfide dioxygenase	-0.510 (0.028)
2114	ETS2	ETS proto-oncogene 2, transcription factor	0.767 (0.001)
2118	ETV4	ETS variant 4	-0.591 (0.009)
2120	ETV6	ETS variant 6	-0.288 (0.037)
51513	ETV7	ETS variant 7	-0.454 (0.038)
84141	EVA1A	Eva-1 homolog A, regulator of programmed cell death	0.738 (0.029)
59271	EVA1C	Eva-1 homolog C (C. elegans)	-0.510 (0.039)
2121	EVC	EvC ciliary complex subunit 1	0.517 (0.024)
115704	EVI5L	Ecotropic viral integration site 5 like	0.428 (0.019)
283673	EWSAT1	Ewing sarcoma associated transcript 1	0.526 (0.038)
2130	EWSR1	EWS RNA binding protein 1	-0.419 (0.025)
9156	EXO1	Exonuclease 1	-2.029 (0.003)
283849	EXOC3L1	Exocyst complex component 3 like 1	-1.434 (0.007)
51013	EXOSC1	Exosome component 1	-0.521 (0.029)
5394	EXOSC10	Exosome component 10	-0.699 (0.004)
23404	EXOSC2	Exosome component 2	-0.857 (0.009)
51010	EXOSC3	Exosome component 3	-0.573 (0.002)
23016	EXOSC7	Exosome component 7	-0.409 (0.017)
11340	EXOSC8	Exosome component 8	-0.637 (0.006)
2131	EXT1	Exostosin glycosyltransferase 1	-0.639 (0.046)
2137	EXTL3	Exostosin like glycosyltransferase 3	0.583 (0.008)
2145	EZH1	Enhancer of zeste 1 polycomb repressive complex 2 subunit	1.004 (0.013)
50848	F11R	F11 receptor	0.597 (0.005)
2150	F2RL1	F2R like trypsin receptor 1	-1.095 (0.001)
2151	F2RL2	Coagulation factor II thrombin receptor like 2	2.756 (0.004)
9002	F2RL3	F2R like thrombin/trypsin receptor 3	1.757 (0.000)
2152	F3	Coagulation factor III, tissue factor	0.575 (0.033)
2166	FAAH	Fatty acid amide hydrolase	0.417 (0.050)
2167	FABP4	Fatty acid binding protein 4	3.044 (0.000)
2171	FABP5	Fatty acid binding protein 5	2.202 (0.014)
9415	FADS2	Fatty acid desaturase 2	-1.293 (0.000)
151313	FAHD2B	Fumarylacetoacetate hydrolase domain containing 2B	-0.664 (0.005)
144347	FAM101A	Family with sequence similarity 101 member A	0.905 (0.001)
399665	FAM102A	Family with sequence similarity 102 member A	1.465 (0.002)
284611	FAM102B	Family with sequence similarity 102 member B	-0.466 (0.028)
83640	FAM103A1	Family with sequence similarity 103 member A1	-0.504 (0.047)
90736	FAM104B	Family with sequence similarity 104 member B	-0.351 (0.035)
11170	FAM107A	Family with sequence similarity 107 member A	0.466 (0.042)
83641	FAM107B	Family with sequence similarity 107 member B	-1.050 (0.006)
150368	FAM109B	Family with sequence similarity 109 member B	-0.419 (0.043)
81558	FAM117A	Family with sequence similarity 117 member A	-0.886 (0.019)
23196	FAM120A	Family with sequence similarity 120A	-0.527 (0.009)
84498	FAM120B	Family with sequence similarity 120B	-0.379 (0.041)
84668	FAM126A	Family with sequence similarity 126 member A	0.589 (0.031)
116496	FAM129A	Family with sequence similarity 129 member A	0.774 (0.012)
131408	FAM131A	Family with sequence similarity 131 member A	0.271 (0.024)
151176	FAM132B	Family with sequence similarity 132 member B	1.154 (0.010)
79137	FAM134A	Family with sequence similarity 134 member A	0.398 (0.019)
57579	FAM135A	Family with sequence similarity 135 member A	0.395 (0.005)
84908	FAM136A	Family with sequence similarity 136 member A	-0.819 (0.022)
51306	FAM13B	Family with sequence similarity 13 member B	0.688 (0.014)
84067	FAM160A2	Family with sequence similarity 160 member A2	0.686 (0.031)
401565	FAM166A	Family with sequence similarity 166 member A	-1.671 (0.026)
84734	FAM167B	Family with sequence similarity 167 member B	1.500 (0.024)
221061	FAM171A1	Family with sequence similarity 171 member A1	0.356 (0.048)
23116	FAM179B	Family with sequence similarity 179 member B	0.294 (0.016)
80011	FAM192A	Family with sequence similarity 192 member A	-0.472 (0.018)
.	FAM195A	.	-0.771 (0.007)
51313	FAM198B	Family with sequence similarity 198 member B	0.314 (0.033)
200232	FAM209A	Family with sequence similarity 209 member A	0.466 (0.041)
389119	FAM212A	Family with sequence similarity 212 member A	0.989 (0.019)
55924	FAM212B	Family with sequence similarity 212 member B	0.695 (0.025)
84293	FAM213A	Family with sequence similarity 213 member A	0.429 (0.021)
127281	FAM213B	Family with sequence similarity 213 member B	-0.657 (0.001)
56204	FAM214A	Family with sequence similarity 214 member A	0.949 (0.015)
10447	FAM3C	Family with sequence similarity 3 member C	0.414 (0.046)
131177	FAM3D	Family with sequence similarity 3 member D	0.329 (0.000)
284593	FAM41C	Family with sequence similarity 41 member C	-0.402 (0.036)
81553	FAM49A	Family with sequence similarity 49 member A	0.437 (0.019)
26240	FAM50B	Family with sequence similarity 50 member B	-0.537 (0.040)
51307	FAM53C	Family with sequence similarity 53 member C	0.450 (0.024)
79850	FAM57A	Family with sequence similarity 57 member A	-0.379 (0.018)
54478	FAM64A	Family with sequence similarity 64 member A	-2.178 (0.005)
140876	FAM65C	Family with sequence similarity 65 member C	0.612 (0.046)
138311	FAM69B	Family with sequence similarity 69 member B	-0.385 (0.030)
84895	FAM73B	Family with sequence similarity 73 member B	0.546 (0.012)
143684	FAM76B	Family with sequence similarity 76 member B	0.704 (0.006)
286336	FAM78A	Family with sequence similarity 78 member A	0.833 (0.019)
81610	FAM83D	Family with sequence similarity 83 member D	-1.894 (0.029)
286042	FAM86B3P	Family with sequence similarity 86 member B3, pseudogene	-0.472 (0.020)
692099	FAM86DP	Family with sequence similarity 86 member D, pseudogene	-0.628 (0.022)
375061	FAM89A	Family with sequence similarity 89 member A	1.800 (0.001)
51439	FAM8A1	Family with sequence similarity 8 member A1	0.429 (0.015)
84191	FAM96A	Family with sequence similarity 96 member A	-0.613 (0.020)
283742	FAM98B	Family with sequence similarity 98 member B	-0.344 (0.029)
2187	FANCB	Fanconi anemia complementation group B	-0.556 (0.006)
2176	FANCC	Fanconi anemia complementation group C	-0.448 (0.005)
2177	FANCD2	Fanconi anemia complementation group D2	-1.486 (0.003)
2189	FANCG	Fanconi anemia complementation group G	-0.793 (0.026)
55215	FANCI	Fanconi anemia complementation group I	-1.178 (0.024)
55711	FAR2	Fatty acyl-CoA reductase 2	0.287 (0.039)
10667	FARS2	Phenylalanyl-tRNA synthetase 2, mitochondrial	-0.946 (0.021)
10056	FARSB	Phenylalanyl-tRNA synthetase beta subunit	-1.191 (0.006)
2194	FASN	Fatty acid synthase	-0.821 (0.027)
22868	FASTKD2	FAST kinase domains 2	-0.582 (0.036)
2197	FAU	Finkel-Biskis-Reilly murine sarcoma virus (FBR-MuSV) ubiquitously expressed	-0.839 (0.013)
10826	FAXDC2	Fatty acid hydroxylase domain containing 2	1.136 (0.004)
2091	FBL	Fibrillarin	-1.224 (0.018)
54751	FBLIM1	Filamin binding LIM protein 1	-0.595 (0.002)
345630	FBLL1	Fibrillarin-like 1	0.846 (0.018)
10516	FBLN5	Fibulin 5	-3.366 (0.002)
129804	FBLN7	Fibulin 7	0.748 (0.049)
2201	FBN2	Fibrillin 2	-0.529 (0.030)
25827	FBXL2	F-box and leucine-rich repeat protein 2	0.480 (0.031)
84961	FBXL20	F-box and leucine-rich repeat protein 20	0.850 (0.008)
26224	FBXL3	F-box and leucine-rich repeat protein 3	0.496 (0.008)
26234	FBXL5	F-box and leucine-rich repeat protein 5	-0.660 (0.011)
23194	FBXL7	F-box and leucine-rich repeat protein 7	0.708 (0.001)
84085	FBXO30	F-box protein 30	0.885 (0.007)
114907	FBXO32	F-box protein 32	0.782 (0.039)
254170	FBXO33	F-box protein 33	0.562 (0.036)
55030	FBXO34	F-box protein 34	0.479 (0.034)
130888	FBXO36	F-box protein 36	-0.621 (0.038)
81545	FBXO38	F-box protein 38	0.280 (0.028)
26271	FBXO5	F-box protein 5	-1.162 (0.025)
26270	FBXO6	F-box protein 6	-0.606 (0.011)
51077	FCF1	FCF1 rRNA-processing protein	-0.902 (0.010)
2217	FCGRT	Fc fragment of IgG receptor and transporter	0.823 (0.005)
23149	FCHO1	FCH domain only 1	-0.764 (0.008)
115548	FCHO2	FCH domain only 2	0.907 (0.025)
127943	FCRLB	Fc receptor like B	-0.525 (0.047)
2222	FDFT1	Farnesyl-diphosphate farnesyltransferase 1	-1.020 (0.010)
2224	FDPS	Farnesyl diphosphate synthase	-1.117 (0.001)
2230	FDX1	Ferredoxin 1	-0.279 (0.014)
2237	FEN1	Flap structure-specific endonuclease 1	-1.960 (0.007)
2241	FER	FER tyrosine kinase	0.315 (0.035)
80307	FER1L4	Fer-1 like family member 4, pseudogene	1.293 (0.033)
55612	FERMT1	Fermitin family member 1	-0.842 (0.014)
2242	FES	FES proto-oncogene, tyrosine kinase	-0.385 (0.014)
121512	FGD4	FYVE, RhoGEF and PH domain containing 4	0.577 (0.000)
2256	FGF11	Fibroblast growth factor 11	0.599 (0.047)
2259	FGF14	Fibroblast growth factor 14	0.449 (0.008)
2250	FGF5	Fibroblast growth factor 5	1.195 (0.005)
2260	FGFR1	Fibroblast growth factor receptor 1	0.649 (0.001)
2264	FGFR4	Fibroblast growth factor receptor 4	0.566 (0.007)
2271	FH	Fumarate hydratase	-0.986 (0.010)
2273	FHL1	Four and a half LIM domains 1	0.777 (0.006)
2274	FHL2	Four and a half LIM domains 2	-0.468 (0.006)
2275	FHL3	Four and a half LIM domains 3	-0.537 (0.001)
29109	FHOD1	Formin homology 2 domain containing 1	-0.701 (0.038)
9158	FIBP	FGF1 intracellular binding protein	-0.813 (0.004)
63979	FIGNL1	Fidgetin like 1	-0.419 (0.004)
27145	FILIP1	Filamin A interacting protein 1	0.706 (0.029)
11259	FILIP1L	Filamin A interacting protein 1-like	1.305 (0.001)
81608	FIP1L1	Factor interacting with PAPOLA and CPSF1	-0.474 (0.028)
51024	FIS1	Fission, mitochondrial 1	-0.713 (0.005)
84922	FIZ1	FLT3 interacting zinc finger 1	-0.460 (0.004)
60681	FKBP10	FK506 binding protein 10	0.417 (0.011)
51303	FKBP11	FK506 binding protein 11	-1.123 (0.015)
2280	FKBP1A	FK506 binding protein 1A	-0.546 (0.002)
100528031	FKBP1A-SDCBP2	FKBP1A-SDCBP2 readthrough (NMD candidate)	-1.023 (0.033)
2281	FKBP1B	FK506 binding protein 1B	-0.924 (0.041)
2288	FKBP4	FK506 binding protein 4	-0.624 (0.026)
2289	FKBP5	FK506 binding protein 5	-0.881 (0.011)
51661	FKBP7	FK506 binding protein 7	0.754 (0.037)
11328	FKBP9	FK506 binding protein 9	-0.276 (0.016)
80308	FLAD1	Flavin adenine dinucleotide synthetase 1	-0.690 (0.028)
201163	FLCN	Folliculin	0.715 (0.010)
.	FLJ41200	.	3.507 (0.001)
645644	FLJ42627	Uncharacterized LOC645644	-0.834 (0.038)
10211	FLOT1	Flotillin 1	0.440 (0.023)
23768	FLRT2	Fibronectin leucine rich transmembrane protein 2	0.641 (0.004)
2321	FLT1	Fms related tyrosine kinase 1	-1.020 (0.033)
2324	FLT4	Fms related tyrosine kinase 4	0.984 (0.007)
84256	FLYWCH1	FLYWCH-type zinc finger 1	0.782 (0.008)
114793	FMNL2	Formin like 2	0.930 (0.001)
2335	FN1	Fibronectin 1	-2.017 (0.009)
64122	FN3K	Fructosamine 3 kinase	0.610 (0.034)
79672	FN3KRP	Fructosamine 3 kinase related protein	-0.344 (0.048)
54874	FNBP1L	Formin binding protein 1 like	0.731 (0.015)
96459	FNIP1	Folliculin interacting protein 1	0.413 (0.022)
54914	FOCAD	Focadhesin	-0.739 (0.025)
2352	FOLR3	Folate receptor 3 (gamma)	-0.548 (0.018)
2353	FOS	Fos proto-oncogene, AP-1 trancription factor subunit	1.113 (0.033)
2354	FOSB	FosB proto-oncogene, AP-1 trancription factor subunit	0.766 (0.007)
8061	FOSL1	FOS like 1, AP-1 trancription factor subunit	-0.506 (0.023)
2296	FOXC1	Forkhead box C1	-1.086 (0.009)
2303	FOXC2	Forkhead box C2 (MFH-1, mesenchyme forkhead 1)	-2.035 (0.003)
103752587	FOXC2-AS1	FOXC2 antisense RNA 1	-2.041 (0.000)
84793	FOXD2-AS1	FOXD2 antisense RNA 1 (head to head)	0.580 (0.035)
100996301	FOXD3-AS1	FOXD3 antisense RNA 1 (head to head)	0.615 (0.040)
2294	FOXF1	Forkhead box F1	2.181 (0.004)
221937	FOXK1	Forkhead box K1	-0.713 (0.026)
2305	FOXM1	Forkhead box M1	-2.747 (0.004)
400236	FOXN3-AS1	FOXN3 antisense RNA 1	-0.626 (0.029)
2309	FOXO3	Forkhead box O3	0.477 (0.024)
2310	FOXO3B	Forkhead box O3B pseudogene	0.609 (0.006)
4303	FOXO4	Forkhead box O4	0.811 (0.016)
27086	FOXP1	Forkhead box P1	-0.508 (0.030)
2483	FRG1	FSHD region gene 1	-0.468 (0.027)
23150	FRMD4B	FERM domain containing 4B	0.715 (0.010)
122786	FRMD6	FERM domain containing 6	0.581 (0.019)
391059	FRRS1	Ferric chelate reductase 1	-0.644 (0.018)
10818	FRS2	Fibroblast growth factor receptor substrate 2	0.425 (0.024)
6624	FSCN1	Fascin actin-bundling protein 1	0.347 (0.045)
10468	FST	Follistatin	-4.083 (0.000)
11167	FSTL1	Follistatin like 1	-0.472 (0.001)
10272	FSTL3	Follistatin like 3	-0.704 (0.006)
2495	FTH1	Ferritin, heavy polypeptide 1	-0.409 (0.026)
24140	FTSJ1	FtsJ RNA methyltransferase homolog 1 (E. coli)	-0.892 (0.007)
8880	FUBP1	Far upstream element binding protein 1	-0.313 (0.031)
2517	FUCA1	Fucosidase, alpha-L- 1, tissue	0.676 (0.010)
2519	FUCA2	Fucosidase, alpha-L- 2, plasma	-0.338 (0.007)
5045	FURIN	Furin, paired basic amino acid cleaving enzyme	-0.586 (0.015)
2521	FUS	FUS RNA binding protein	-1.201 (0.010)
53827	FXYD5	FXYD domain containing ion transport regulator 5	-0.559 (0.007)
2534	FYN	FYN proto-oncogene, Src family tyrosine kinase	0.509 (0.002)
8325	FZD8	Frizzled class receptor 8	0.377 (0.016)
2548	GAA	Glucosidase alpha, acid	1.070 (0.011)
2549	GAB1	GRB2 associated binding protein 1	1.307 (0.026)
23710	GABARAPL1	GABA type A receptor associated protein like 1	1.075 (0.002)
9568	GABBR2	Gamma-aminobutyric acid type B receptor subunit 2	-1.191 (0.005)
100129387	GABPB1-AS1	GABPB1 antisense RNA 1	1.149 (0.007)
2564	GABRE	Gamma-aminobutyric acid type A receptor epsilon subunit	1.424 (0.039)
1647	GADD45A	Growth arrest and DNA damage inducible alpha	1.384 (0.002)
4616	GADD45B	Growth arrest and DNA damage inducible beta	0.314 (0.016)
10912	GADD45G	Growth arrest and DNA damage inducible gamma	1.553 (0.027)
2581	GALC	Galactosylceramidase	-0.379 (0.014)
2582	GALE	UDP-galactose-4-epimerase	-0.565 (0.006)
2584	GALK1	Galactokinase 1	-0.492 (0.010)
2589	GALNT1	Polypeptide N-acetylgalactosaminyltransferase 1	0.408 (0.003)
117248	GALNT15	Polypeptide N-acetylgalactosaminyltransferase 15	1.687 (0.000)
.	GAREM	.	0.396 (0.042)
2620	GAS2	Growth arrest specific 2	0.489 (0.012)
2621	GAS6	Growth arrest specific 6	0.722 (0.012)
2622	GAS8	Growth arrest specific 8	0.438 (0.049)
2624	GATA2	GATA binding protein 2	-0.791 (0.003)
2625	GATA3	GATA binding protein 3	-1.155 (0.005)
140628	GATA5	GATA binding protein 5	-1.041 (0.009)
2627	GATA6	GATA binding protein 6	-0.806 (0.018)
57798	GATAD1	GATA zinc finger domain containing 1	0.644 (0.029)
352954	GATS	GATS, stromal antigen 3 opposite strand	1.130 (0.023)
2633	GBP1	Guanylate binding protein 1	-1.297 (0.007)
2634	GBP2	Guanylate binding protein 2	0.951 (0.020)
2635	GBP3	Guanylate binding protein 3	-0.452 (0.022)
115361	GBP4	Guanylate binding protein 4	-1.604 (0.012)
25801	GCA	Grancalcin	-0.450 (0.029)
9648	GCC2	GRIP and coiled-coil domain containing 2	0.973 (0.010)
2639	GCDH	Glutaryl-CoA dehydrogenase	-0.751 (0.033)
2644	GCHFR	GTP cyclohydrolase I feedback regulator	1.238 (0.010)
2646	GCKR	Glucokinase (hexokinase 4) regulator	0.909 (0.024)
2729	GCLC	Glutamate-cysteine ligase catalytic subunit	0.535 (0.027)
2730	GCLM	Glutamate-cysteine ligase modifier subunit	0.867 (0.003)
10985	GCN1	GCN1, eIF2 alpha kinase activator homolog	-0.492 (0.023)
2650	GCNT1	Glucosaminyl (N-acetyl) transferase 1, core 2	-0.769 (0.017)
2651	GCNT2	Glucosaminyl (N-acetyl) transferase 2, I-branching enzyme (I blood group)	0.952 (0.002)
145781	GCOM1	GRINL1A complex locus 1	0.395 (0.039)
2653	GCSH	Glycine cleavage system protein H	-1.006 (0.019)
54332	GDAP1	Ganglioside induced differentiation associated protein 1	-0.529 (0.045)
51573	GDE1	Glycerophosphodiester phosphodiesterase 1	0.464 (0.030)
9518	GDF15	Growth differentiation factor 15	1.544 (0.000)
2665	GDI2	GDP dissociation inhibitor 2	-0.488 (0.018)
81544	GDPD5	Glycerophosphodiester phosphodiesterase domain containing 5	1.267 (0.005)
2669	GEM	GTP binding protein overexpressed in skeletal muscle	0.983 (0.008)
8487	GEMIN2	Gem nuclear organelle associated protein 2	-1.111 (0.003)
50628	GEMIN4	Gem nuclear organelle associated protein 4	-0.578 (0.011)
492303	GEMIN8P4	Gem nuclear organelle associated protein 8 pseudogene 4	0.410 (0.043)
348654	GEN1	GEN1, Holliday junction 5' flap endonuclease	-0.834 (0.044)
81577	GFOD2	Glucose-fructose oxidoreductase domain containing 2	0.549 (0.028)
2673	GFPT1	Glutamine--fructose-6-phosphate transaminase 1	0.374 (0.008)
9945	GFPT2	Glutamine-fructose-6-phosphate transaminase 2	1.162 (0.008)
79017	GGCT	Gamma-glutamylcyclotransferase	-0.644 (0.018)
8836	GGH	Gamma-glutamyl hydrolase	0.887 (0.006)
199720	GGN	Gametogenetin	0.448 (0.007)
170575	GIMAP1	GTPase, IMAP family member 1	0.594 (0.045)
100527949	GIMAP1-GIMAP5	GIMAP1-GIMAP5 readthrough	0.888 (0.025)
26157	GIMAP2	GTPase, IMAP family member 2	0.354 (0.017)
55303	GIMAP4	GTPase, IMAP family member 4	1.090 (0.001)
116254	GINM1	Glycoprotein integral membrane 1	0.545 (0.003)
9837	GINS1	GINS complex subunit 1	-1.821 (0.005)
51659	GINS2	GINS complex subunit 2	-3.095 (0.001)
64785	GINS3	GINS complex subunit 3	-1.604 (0.035)
84296	GINS4	GINS complex subunit 4	-1.362 (0.000)
54810	GIPC2	GIPC PDZ domain containing family member 2	-1.155 (0.007)
126326	GIPC3	GIPC PDZ domain containing family member 3	0.420 (0.040)
2697	GJA1	Gap junction protein alpha 1	-1.322 (0.005)
2702	GJA5	Gap junction protein alpha 5	-0.713 (0.003)
10052	GJC1	Gap junction protein gamma 1	0.410 (0.011)
200504	GKN2	Gastrokine 2	1.017 (0.033)
2720	GLB1	Galactosidase beta 1	0.546 (0.005)
26035	GLCE	Glucuronic acid epimerase	0.652 (0.028)
152007	GLIPR2	GLI pathogenesis related 2	-0.769 (0.044)
84662	GLIS2	GLIS family zinc finger 2	0.647 (0.026)
112770	GLMP	Glycosylated lysosomal membrane protein	0.406 (0.016)
2739	GLO1	Glyoxalase I	-0.326 (0.011)
2743	GLRB	Glycine receptor beta	1.128 (0.013)
10539	GLRX3	Glutaredoxin 3	-0.550 (0.011)
2744	GLS	Glutaminase	0.307 (0.049)
2747	GLUD2	Glutamate dehydrogenase 2	-0.692 (0.041)
2762	GMDS	GDP-mannose 4,6-dehydratase	-0.642 (0.002)
10691	GMEB1	Glucocorticoid modulatory element binding protein 1	-0.567 (0.012)
9535	GMFG	Glia maturation factor gamma	1.224 (0.016)
51053	GMNN	Geminin, DNA replication inhibitor	-1.586 (0.000)
29926	GMPPA	GDP-mannose pyrophosphorylase A	-0.803 (0.011)
2770	GNAI1	G protein subunit alpha i1	1.035 (0.005)
2771	GNAI2	G protein subunit alpha i2	0.402 (0.037)
2773	GNAI3	G protein subunit alpha i3	-0.375 (0.000)
2774	GNAL	G protein subunit alpha L	0.457 (0.008)
2778	GNAS	GNAS complex locus	-0.415 (0.001)
2782	GNB1	G protein subunit beta 1	-0.377 (0.031)
.	GNB2L1	.	-0.550 (0.019)
59345	GNB4	G protein subunit beta 4	-1.074 (0.007)
2787	GNG5	G protein subunit gamma 5	-0.735 (0.020)
2788	GNG7	G protein subunit gamma 7	0.503 (0.014)
26354	GNL3	G protein nucleolar 3	-0.567 (0.001)
54552	GNL3L	G protein nucleolar 3 like	-0.610 (0.020)
8443	GNPAT	Glyceronephosphate O-acyltransferase	-0.615 (0.017)
64841	GNPNAT1	Glucosamine-phosphate N-acetyltransferase 1	-0.533 (0.008)
84572	GNPTG	N-acetylglucosamine-1-phosphate transferase gamma subunit	0.490 (0.022)
2796	GNRH1	Gonadotropin releasing hormone 1	0.810 (0.010)
114814	GNRHR2	Gonadotropin releasing hormone receptor 2 (pseudogene)	-0.764 (0.014)
2801	GOLGA2	Golgin A2	0.443 (0.032)
388152	GOLGA2P7	Golgin A2 pseudogene 7	0.371 (0.004)
2803	GOLGA4	Golgin A4	0.895 (0.014)
642402	GOLGA6L17P	Golgin A6 family-like 17, pseudogene	0.345 (0.049)
374650	GOLGA6L5P	Golgin A6 family-like 5, pseudogene	0.932 (0.024)
653720	GOLGA8M	Golgin A8 family member M	0.365 (0.026)
2804	GOLGB1	Golgin B1	1.035 (0.010)
51280	GOLM1	Golgi membrane protein 1	0.495 (0.004)
9570	GOSR2	Golgi SNAP receptor complex member 2	-0.747 (0.028)
2812	GP1BB	Glycoprotein Ib platelet beta subunit	-0.664 (0.006)
8733	GPAA1	Glycosylphosphatidylinositol anchor attachment 1	-0.264 (0.005)
150763	GPAT2	Glycerol-3-phosphate acyltransferase 2, mitochondrial	-1.351 (0.008)
55668	GPATCH2L	G-patch domain containing 2 like	0.524 (0.001)
2817	GPC1	Glypican 1	0.486 (0.004)
56261	GPCPD1	Glycerophosphocholine phosphodiesterase 1	-0.385 (0.020)
338328	GPIHBP1	Glycosylphosphatidylinositol anchored high density lipoprotein binding protein 1	0.586 (0.005)
11321	GPN1	GPN-loop GTPase 1	-0.642 (0.007)
10457	GPNMB	Glycoprotein nmb	-0.626 (0.023)
56927	GPR108	G protein-coupled receptor 108	-0.347 (0.029)
7107	GPR137B	G protein-coupled receptor 137B	0.816 (0.000)
4935	GPR143	G protein-coupled receptor 143	-0.390 (0.017)
151556	GPR155	G protein-coupled receptor 155	0.321 (0.047)
26996	GPR160	G protein-coupled receptor 160	1.227 (0.007)
27239	GPR162	G protein-coupled receptor 162	1.045 (0.003)
160897	GPR180	G protein-coupled receptor 180	-0.331 (0.004)
2861	GPR37	G protein-coupled receptor 37	-0.608 (0.046)
9737	GPRASP1	G protein-coupled receptor associated sorting protein 1	1.105 (0.028)
9052	GPRC5A	G protein-coupled receptor class C group 5 member A	1.081 (0.013)
51704	GPRC5B	G protein-coupled receptor class C group 5 member B	1.793 (0.001)
114787	GPRIN1	G protein regulated inducer of neurite outgrowth 1	-0.480 (0.013)
2878	GPX3	Glutathione peroxidase 3	1.418 (0.006)
2882	GPX7	Glutathione peroxidase 7	-2.191 (0.007)
493869	GPX8	Glutathione peroxidase 8 (putative)	0.463 (0.006)
57655	GRAMD1A	GRAM domain containing 1A	0.723 (0.038)
57476	GRAMD1B	GRAM domain containing 1B	0.271 (0.016)
54762	GRAMD1C	GRAM domain containing 1C	0.381 (0.036)
65983	GRAMD3	GRAM domain containing 3	0.959 (0.026)
23151	GRAMD4	GRAM domain containing 4	0.518 (0.032)
2887	GRB10	Growth factor receptor bound protein 10	-0.685 (0.005)
2888	GRB14	Growth factor receptor bound protein 14	-1.586 (0.022)
26585	GREM1	Gremlin 1, DAN family BMP antagonist	0.295 (0.002)
9380	GRHPR	Glyoxylate reductase/hydroxypyruvate reductase	-0.701 (0.004)
2901	GRIK5	Glutamate ionotropic receptor kainate type subunit 5	-1.796 (0.007)
116444	GRIN3B	Glutamate ionotropic receptor NMDA type subunit 3B	0.464 (0.020)
2869	GRK5	G protein-coupled receptor kinase 5	0.736 (0.003)
2896	GRN	Granulin	0.638 (0.004)
2926	GRSF1	G-rich RNA sequence binding factor 1	-0.648 (0.010)
83743	GRWD1	Glutamate-rich WD repeat containing 1	-0.725 (0.014)
79792	GSDMD	Gasdermin D	-0.415 (0.030)
83903	GSG2	Germ cell associated 2, haspin	-1.136 (0.030)
51527	GSKIP	GSK3B interacting protein	-0.327 (0.023)
2934	GSN	Gelsolin	0.963 (0.000)
57000	GSN-AS1	GSN antisense RNA 1	1.216 (0.046)
2935	GSPT1	G1 to S phase transition 1	-0.472 (0.025)
2936	GSR	Glutathione reductase	0.347 (0.025)
2937	GSS	Glutathione synthetase	-0.742 (0.005)
2941	GSTA4	Glutathione S-transferase alpha 4	-0.868 (0.049)
79807	GSTCD	Glutathione S-transferase C-terminal domain containing	-0.932 (0.015)
373156	GSTK1	Glutathione S-transferase kappa 1	-0.396 (0.009)
119391	GSTO2	Glutathione S-transferase omega 2	-1.300 (0.014)
2952	GSTT1	Glutathione S-transferase theta 1	-3.837 (0.013)
653689	GSTT2B	Glutathione S-transferase theta 2B (gene/pseudogene)	0.386 (0.039)
2961	GTF2E2	General transcription factor IIE subunit 2	-0.400 (0.032)
730394	GTF2H2C_2	GTF2H2 family member C, copy 2	-0.701 (0.015)
2967	GTF2H3	General transcription factor IIH subunit 3	-0.687 (0.033)
2968	GTF2H4	General transcription factor IIH subunit 4	-0.617 (0.000)
9569	GTF2IRD1	GTF2I repeat domain containing 1	0.544 (0.006)
2971	GTF3A	General transcription factor IIIA	-0.548 (0.004)
112495	GTF3C6	General transcription factor IIIC subunit 6	-0.771 (0.032)
23560	GTPBP4	GTP binding protein 4	-0.969 (0.014)
51512	GTSE1	G2 and S-phase expressed 1	-2.796 (0.011)
2979	GUCA1B	Guanylate cyclase activator 1B	0.414 (0.040)
60558	GUF1	GUF1 homolog, GTPase	-0.470 (0.013)
2987	GUK1	Guanylate kinase 1	-0.438 (0.003)
51454	GULP1	GULP, engulfment adaptor PTB domain containing 1	0.800 (0.015)
2995	GYPC	Glycophorin C (Gerbich blood group)	3.493 (0.033)
2997	GYS1	Glycogen synthase 1 (muscle)	-0.969 (0.036)
3005	H1F0	H1 histone family member 0	0.680 (0.024)
94239	H2AFV	H2A histone family member V	-0.308 (0.008)
3014	H2AFX	H2A histone family member X	-1.017 (0.011)
55506	H2AFY2	H2A histone family member Y2	-0.655 (0.038)
3015	H2AFZ	H2A histone family member Z	-0.860 (0.013)
3021	H3F3B	H3 histone, family 3B (H3.3B)	-0.764 (0.012)
9563	H6PD	Hexose-6-phosphate dehydrogenase/glucose 1-dehydrogenase	-0.831 (0.007)
51495	HACD3	3-hydroxyacyl-CoA dehydratase 3	0.348 (0.033)
401494	HACD4	3-hydroxyacyl-CoA dehydratase 4	-1.123 (0.019)
3033	HADH	Hydroxyacyl-CoA dehydrogenase	-0.842 (0.002)
3029	HAGH	Hydroxyacylglutathione hydrolase	0.670 (0.001)
401022	HAGLR	HOXD antisense growth-associated long non-coding RNA	0.590 (0.031)
8520	HAT1	Histone acetyltransferase 1	-0.375 (0.004)
115106	HAUS1	HAUS augmin like complex subunit 1	-0.409 (0.046)
55142	HAUS2	HAUS augmin like complex subunit 2	-0.417 (0.004)
54930	HAUS4	HAUS augmin like complex subunit 4	-0.591 (0.028)
23354	HAUS5	HAUS augmin like complex subunit 5	-0.498 (0.006)
93323	HAUS8	HAUS augmin like complex subunit 8	-0.852 (0.006)
1839	HBEGF	Heparin binding EGF like growth factor	0.742 (0.002)
3054	HCFC1	Host cell factor C1	-0.628 (0.033)
80868	HCG4B	HLA complex group 4B (non-protein coding)	0.503 (0.019)
10255	HCG9	HLA complex group 9 (non-protein coding)	0.649 (0.022)
610	HCN2	Hyperpolarization activated cyclic nucleotide gated potassium channel 2	-0.776 (0.047)
9734	HDAC9	Histone deacetylase 9	0.265 (0.035)
51020	HDDC2	HD domain containing 2	-1.427 (0.019)
374659	HDDC3	HD domain containing 3	-0.720 (0.017)
3068	HDGF	Hepatoma-derived growth factor	-0.619 (0.012)
50810	HDGFRP3	Hepatoma-derived growth factor, related protein 3	-0.563 (0.020)
.	HDHD1	.	-0.595 (0.008)
81932	HDHD3	Haloacid dehalogenase like hydrolase domain containing 3	0.535 (0.036)
55127	HEATR1	HEAT repeat containing 1	-0.390 (0.026)
55027	HEATR3	HEAT repeat containing 3	-0.739 (0.038)
23593	HEBP2	Heme binding protein 2	-0.783 (0.001)
51696	HECA	Hdc homolog, cell cycle regulator	0.612 (0.020)
283450	HECTD4	HECT domain E3 ubiquitin protein ligase 4	0.268 (0.046)
85441	HELZ2	Helicase with zinc finger 2	-0.267 (0.008)
100289574	HERC2P4	Hect domain and RLD 2 pseudogene 4	-0.429 (0.007)
51191	HERC5	HECT and RLD domain containing E3 ubiquitin protein ligase 5	-1.041 (0.006)
55008	HERC6	HECT and RLD domain containing E3 ubiquitin protein ligase family member 6	-0.333 (0.004)
9709	HERPUD1	Homocysteine inducible ER protein with ubiquitin like domain 1	0.704 (0.040)
3280	HES1	Hes family bHLH transcription factor 1	1.487 (0.014)
55502	HES6	Hes family bHLH transcription factor 6	0.984 (0.001)
84667	HES7	Hes family bHLH transcription factor 7	-0.264 (0.047)
23493	HEY2	Hes related family bHLH transcription factor with YRPW motif 2	-2.857 (0.000)
3087	HHEX	Hematopoietically expressed homeobox	-0.764 (0.011)
64399	HHIP	Hedgehog interacting protein	-1.544 (0.010)
646576	HHIP-AS1	HHIP antisense RNA 1	-0.751 (0.023)
3091	HIF1A	Hypoxia inducible factor 1 alpha subunit	0.347 (0.037)
25994	HIGD1A	HIG1 hypoxia inducible domain family member 1A	-0.535 (0.003)
192286	HIGD2A	HIG1 hypoxia inducible domain family member 2A	-0.604 (0.023)
25988	HINFP	Histone H4 transcription factor	0.396 (0.040)
3094	HINT1	Histidine triad nucleotide binding protein 1	-0.444 (0.015)
135114	HINT3	Histidine triad nucleotide binding protein 3	0.347 (0.007)
10114	HIPK3	Homeodomain interacting protein kinase 3	0.525 (0.026)
7290	HIRA	Histone cell cycle regulator	-0.400 (0.006)
8341	HIST1H2BN	Histone cluster 1, H2bn	-0.444 (0.014)
8359	HIST1H4A	Histone cluster 1, H4a	-0.593 (0.012)
3097	HIVEP2	Human immunodeficiency virus type I enhancer binding protein 2	1.217 (0.001)
55355	HJURP	Holliday junction recognition protein	-2.419 (0.001)
3099	HK2	Hexokinase 2	-1.006 (0.029)
284459	HKR1	HKR1, GLI-Kruppel zinc finger family member	0.416 (0.023)
3105	HLA-A	Major histocompatibility complex, class I, A	0.970 (0.003)
3106	HLA-B	Major histocompatibility complex, class I, B	0.282 (0.029)
3115	HLA-DPB1	Major histocompatibility complex, class II, DP beta 1	-0.628 (0.021)
3133	HLA-E	Major histocompatibility complex, class I, E	0.724 (0.002)
3134	HLA-F	Major histocompatibility complex, class I, F	0.727 (0.041)
3135	HLA-G	Major histocompatibility complex, class I, G	2.187 (0.001)
3139	HLA-L	Major histocompatibility complex, class I, L (pseudogene)	0.566 (0.009)
3141	HLCS	Holocarboxylase synthetase	-0.635 (0.016)
79618	HMBOX1	Homeobox containing 1	0.485 (0.019)
3145	HMBS	Hydroxymethylbilane synthase	-1.228 (0.024)
83872	HMCN1	Hemicentin 1	0.328 (0.014)
8091	HMGA2	High mobility group AT-hook 2	-2.012 (0.002)
3146	HMGB1	High mobility group box 1	-1.053 (0.009)
3148	HMGB2	High mobility group box 2	-0.637 (0.031)
3156	HMGCR	3-hydroxy-3-methylglutaryl-CoA reductase	-0.798 (0.031)
3157	HMGCS1	3-hydroxy-3-methylglutaryl-CoA synthase 1	-0.492 (0.037)
3150	HMGN1	High mobility group nucleosome binding domain 1	-0.744 (0.033)
3151	HMGN2	High mobility group nucleosomal binding domain 2	-1.894 (0.001)
9324	HMGN3	High mobility group nucleosomal binding domain 3	-1.510 (0.011)
10042	HMGXB4	HMG-box containing 4	-0.318 (0.037)
23526	HMHA1	Histocompatibility (minor) HA-1	-0.478 (0.020)
3161	HMMR	Hyaluronan mediated motility receptor	-2.218 (0.007)
3162	HMOX1	Heme oxygenase 1	2.815 (0.001)
51155	HN1	Hematological and neurological expressed 1	-1.074 (0.008)
90861	HN1L	Hematological and neurological expressed 1-like	-0.508 (0.030)
3178	HNRNPA1	Heterogeneous nuclear ribonucleoprotein A1	-1.014 (0.013)
144983	HNRNPA1L2	Heterogeneous nuclear ribonucleoprotein A1-like 2	-0.510 (0.047)
220988	HNRNPA3	Heterogeneous nuclear ribonucleoprotein A3	-0.597 (0.018)
3182	HNRNPAB	Heterogeneous nuclear ribonucleoprotein A/B	-0.701 (0.044)
3183	HNRNPC	Heterogeneous nuclear ribonucleoprotein C (C1/C2)	-0.448 (0.002)
3184	HNRNPD	Heterogeneous nuclear ribonucleoprotein D	-0.472 (0.006)
3190	HNRNPK	Heterogeneous nuclear ribonucleoprotein K	-1.194 (0.004)
3191	HNRNPL	Heterogeneous nuclear ribonucleoprotein L	-0.749 (0.012)
4670	HNRNPM	Heterogeneous nuclear ribonucleoprotein M	-1.201 (0.014)
10236	HNRNPR	Heterogeneous nuclear ribonucleoprotein R	-0.362 (0.005)
11100	HNRNPUL1	Heterogeneous nuclear ribonucleoprotein U like 1	-0.730 (0.037)
9454	HOMER3	Homer scaffolding protein 3	1.019 (0.007)
84525	HOPX	HOP homeobox	0.503 (0.017)
3198	HOXA1	Homeobox A1	-0.602 (0.002)
3201	HOXA4	Homeobox A4	-0.292 (0.031)
3214	HOXB4	Homeobox B4	-0.494 (0.036)
3215	HOXB5	Homeobox B5	-0.464 (0.025)
3216	HOXB6	Homeobox B6	-1.279 (0.025)
404266	HOXB-AS3	HOXB cluster antisense RNA 3	-0.470 (0.013)
84842	HPDL	4-hydroxyphenylpyruvate dioxygenase like	-0.876 (0.028)
89781	HPS4	HPS4, biogenesis of lysosomal organelles complex 3 subunit 2	0.276 (0.016)
10855	HPSE	Heparanase	-1.120 (0.000)
3269	HRH1	Histamine receptor H1	-0.318 (0.023)
3274	HRH2	Histamine receptor H2	0.428 (0.050)
3028	HSD17B10	Hydroxysteroid (17-beta) dehydrogenase 10	-1.006 (0.007)
51171	HSD17B14	Hydroxysteroid (17-beta) dehydrogenase 14	1.395 (0.008)
3294	HSD17B2	Hydroxysteroid (17-beta) dehydrogenase 2	2.923 (0.002)
158160	HSD17B7P2	Hydroxysteroid (17-beta) dehydrogenase 7 pseudogene 2	0.788 (0.021)
80270	HSD3B7	Hydroxy-delta-5-steroid dehydrogenase, 3 beta- and steroid delta-isomerase 7	0.479 (0.019)
83693	HSDL1	Hydroxysteroid dehydrogenase like 1	0.308 (0.026)
3326	HSP90AB1	Heat shock protein 90kDa alpha family class B member 1	-0.529 (0.048)
7184	HSP90B1	Heat shock protein 90kDa beta family member 1	0.445 (0.004)
116835	HSPA12B	Heat shock protein family A (Hsp70) member 12B	1.864 (0.034)
6782	HSPA13	Heat shock protein family A (Hsp70) member 13	0.469 (0.036)
3303	HSPA1A	Heat shock protein family A (Hsp70) member 1A	1.881 (0.004)
3304	HSPA1B	Heat shock protein family A (Hsp70) member 1B	1.568 (0.001)
3309	HSPA5	Heat shock protein family A (Hsp70) member 5	-0.429 (0.015)
3310	HSPA6	Heat shock protein family A (Hsp70) member 6	4.512 (0.002)
3311	HSPA7	Heat shock protein family A (Hsp70) member 7	0.985 (0.039)
3312	HSPA8	Heat shock protein family A (Hsp70) member 8	-1.146 (0.001)
3315	HSPB1	Heat shock protein family B (small) member 1	-0.648 (0.001)
51668	HSPB11	Heat shock protein family B (small) member 11	-1.102 (0.041)
26353	HSPB8	Heat shock protein family B (small) member 8	0.669 (0.015)
79663	HSPBAP1	HSPB1 associated protein 1	0.584 (0.017)
23640	HSPBP1	HSPA (heat shock 70kDa) binding protein, cytoplasmic cochaperone 1	-0.578 (0.013)
3329	HSPD1	Heat shock protein family D (Hsp60) member 1	-0.411 (0.043)
3336	HSPE1	Heat shock protein family E (Hsp10) member 1	-0.517 (0.029)
10808	HSPH1	Heat shock protein family H (Hsp110) member 1	0.547 (0.004)
3351	HTR1B	5-hydroxytryptamine receptor 1B	-2.966 (0.041)
3352	HTR1D	5-hydroxytryptamine receptor 1D	0.808 (0.015)
3357	HTR2B	5-hydroxytryptamine receptor 2B	1.340 (0.018)
5654	HTRA1	HtrA serine peptidase 1	0.578 (0.025)
94031	HTRA3	HtrA serine peptidase 3	2.984 (0.000)
100750326	HTT-AS	HTT antisense RNA (head to head)	-0.660 (0.000)
84329	HVCN1	Hydrogen voltage gated channel 1	-1.120 (0.030)
8692	HYAL2	Hyaluronoglucosaminidase 2	0.413 (0.017)
285148	IAH1	Isoamyl acetate-hydrolyzing esterase 1 homolog	-0.865 (0.019)
3383	ICAM1	Intercellular adhesion molecule 1	0.349 (0.002)
3385	ICAM3	Intercellular adhesion molecule 3	-0.977 (0.003)
3396	ICT1	Immature colon carcinoma transcript 1	-0.715 (0.012)
3397	ID1	Inhibitor of DNA binding 1, HLH protein	-1.165 (0.004)
3398	ID2	Inhibitor of DNA binding 2, HLH protein	-0.452 (0.007)
3399	ID3	Inhibitor of DNA binding 3, HLH protein	-0.548 (0.027)
3418	IDH2	Isocitrate dehydrogenase (NADP(+)) 2, mitochondrial	-0.808 (0.010)
3419	IDH3A	Isocitrate dehydrogenase 3 (NAD(+)) alpha	-0.446 (0.045)
3422	IDI1	Isopentenyl-diphosphate delta isomerase 1	-0.881 (0.001)
91734	IDI2	Isopentenyl-diphosphate delta isomerase 2	-0.535 (0.018)
9592	IER2	Immediate early response 2	-0.432 (0.017)
8870	IER3	Immediate early response 3	-0.504 (0.004)
122509	IFI27L1	Interferon alpha inducible protein 27 like 1	-0.371 (0.005)
3434	IFIT1	Interferon induced protein with tetratricopeptide repeats 1	-1.074 (0.001)
3433	IFIT2	Interferon induced protein with tetratricopeptide repeats 2	-0.957 (0.004)
3437	IFIT3	Interferon induced protein with tetratricopeptide repeats 3	-0.727 (0.006)
24138	IFIT5	Interferon induced protein with tetratricopeptide repeats 5	-0.362 (0.031)
402778	IFITM10	Interferon induced transmembrane protein 10	0.869 (0.018)
3454	IFNAR1	Interferon alpha and beta receptor subunit 1	0.702 (0.000)
3459	IFNGR1	Interferon gamma receptor 1	0.308 (0.042)
3460	IFNGR2	Interferon gamma receptor 2 (interferon gamma transducer 1)	0.363 (0.019)
3475	IFRD1	Interferon related developmental regulator 1	1.256 (0.007)
7866	IFRD2	Interferon-related developmental regulator 2	-0.697 (0.002)
9742	IFT140	Intraflagellar transport 140	0.629 (0.010)
64792	IFT22	Intraflagellar transport 22	-0.383 (0.006)
101929602	IFT74-AS1	IFT74 antisense RNA 1	-0.671 (0.048)
8100	IFT88	Intraflagellar transport 88	0.553 (0.009)
10642	IGF2BP1	Insulin like growth factor 2 mRNA binding protein 1	-0.510 (0.017)
10644	IGF2BP2	Insulin like growth factor 2 mRNA binding protein 2	0.296 (0.024)
10643	IGF2BP3	Insulin like growth factor 2 mRNA binding protein 3	-1.026 (0.002)
3484	IGFBP1	Insulin like growth factor binding protein 1	-0.766 (0.037)
3486	IGFBP3	Insulin-like growth factor binding protein 3	-1.000 (0.004)
3487	IGFBP4	Insulin like growth factor binding protein 4	0.950 (0.009)
3489	IGFBP6	Insulin-like growth factor binding protein 6	1.268 (0.003)
79713	IGFLR1	IGF like family receptor 1	-1.175 (0.010)
121457	IKBIP	IKBKB interacting protein	0.327 (0.041)
3551	IKBKB	Inhibitor of kappa light polypeptide gene enhancer in B-cells, kinase beta	0.562 (0.018)
9641	IKBKE	Inhibitor of kappa light polypeptide gene enhancer in B-cells, kinase epsilon	-0.413 (0.038)
64376	IKZF5	IKAROS family zinc finger 5	0.474 (0.017)
3588	IL10RB	Interleukin 10 receptor subunit beta	0.382 (0.020)
3597	IL13RA1	Interleukin 13 receptor subunit alpha 1	-0.941 (0.001)
3598	IL13RA2	Interleukin 13 receptor, alpha 2	4.187 (0.001)
3601	IL15RA	Interleukin 15 receptor, alpha	-0.892 (0.033)
53342	IL17D	Interleukin 17D	0.306 (0.040)
23765	IL17RA	Interleukin 17 receptor A	-0.542 (0.027)
54756	IL17RD	Interleukin 17 receptor D	-0.490 (0.006)
8809	IL18R1	Interleukin 18 receptor 1	-0.735 (0.050)
3553	IL1B	Interleukin 1, beta	2.205 (0.004)
9173	IL1RL1	Interleukin 1 receptor like 1	-3.133 (0.000)
9235	IL32	Interleukin 32	-0.411 (0.004)
90865	IL33	Interleukin 33	3.037 (0.000)
27177	IL36B	Interleukin 36, beta	0.589 (0.031)
259307	IL4I1	Interleukin 4 induced 1	0.688 (0.011)
3566	IL4R	Interleukin 4 receptor	0.331 (0.004)
3572	IL6ST	Interleukin 6 signal transducer	-0.626 (0.039)
3575	IL7R	Interleukin 7 receptor	-0.578 (0.002)
3608	ILF2	Interleukin enhancer binding factor 2	-0.778 (0.005)
3609	ILF3	Interleukin enhancer binding factor 3	-0.396 (0.003)
10994	ILVBL	IlvB (bacterial acetolactate synthase)-like	0.470 (0.044)
10989	IMMT	Inner membrane mitochondrial protein	-0.448 (0.016)
92856	IMP4	IMP4 homolog, U3 small nucleolar ribonucleoprotein	-0.606 (0.016)
3614	IMPDH1	IMP (inosine 5'-monophosphate) dehydrogenase 1	-0.633 (0.014)
3615	IMPDH2	IMP (inosine 5'-monophosphate) dehydrogenase 2	-0.781 (0.003)
.	INADL	.	-0.304 (0.012)
3619	INCENP	Inner centromere protein	-0.924 (0.043)
3624	INHBA	Inhibin beta A	1.246 (0.007)
3625	INHBB	Inhibin beta B	3.386 (0.000)
125476	INO80C	INO80 complex subunit C	-0.781 (0.022)
283899	INO80E	INO80 complex subunit E	-0.644 (0.039)
3636	INPPL1	Inositol polyphosphate phosphatase like 1	0.292 (0.040)
3638	INSIG1	Insulin induced gene 1	-0.989 (0.000)
55174	INTS10	Integrator complex subunit 10	-0.446 (0.039)
51447	IP6K2	Inositol hexakisphosphate kinase 2	0.269 (0.035)
253430	IPMK	Inositol polyphosphate multikinase	0.803 (0.020)
51194	IPO11	Importin 11	-0.617 (0.047)
3843	IPO5	Importin 5	-0.870 (0.011)
3652	IPP	Intracisternal A particle-promoted polypeptide	-0.664 (0.009)
79781	IQCA1	IQ motif containing with AAA domain 1	-0.419 (0.018)
9657	IQCB1	IQ motif containing B1	-0.586 (0.016)
100506686	IQCH-AS1	IQCH antisense RNA 1	-1.300 (0.029)
124152	IQCK	IQ motif containing K	1.302 (0.003)
128239	IQGAP3	IQ motif containing GTPase activating protein 3	-2.191 (0.005)
3656	IRAK2	Interleukin 1 receptor associated kinase 2	0.731 (0.002)
3658	IREB2	Iron responsive element binding protein 2	-0.559 (0.016)
3659	IRF1	Interferon regulatory factor 1	0.470 (0.017)
26145	IRF2BP1	Interferon regulatory factor 2 binding protein 1	0.391 (0.019)
359948	IRF2BP2	Interferon regulatory factor 2 binding protein 2	-0.318 (0.004)
64207	IRF2BPL	Interferon regulatory factor 2 binding protein like	-0.326 (0.020)
3664	IRF6	Interferon regulatory factor 6	-3.083 (0.006)
8660	IRS2	Insulin receptor substrate 2	0.757 (0.042)
79192	IRX1	Iroquois homeobox 1	1.255 (0.032)
79191	IRX3	Iroquois homeobox 3	0.866 (0.006)
10265	IRX5	Iroquois homeobox 5	0.837 (0.018)
23479	ISCU	Iron-sulfur cluster assembly enzyme	0.290 (0.030)
9636	ISG15	ISG15 ubiquitin-like modifier	-0.771 (0.013)
81875	ISG20L2	Interferon stimulated exonuclease gene 20kDa like 2	-0.844 (0.030)
51015	ISOC1	Isochorismatase domain containing 1	-0.606 (0.015)
81533	ITFG1	Integrin alpha FG-GAP repeat containing 1	0.585 (0.003)
8515	ITGA10	Integrin subunit alpha 10	1.826 (0.003)
22801	ITGA11	Integrin subunit alpha 11	2.681 (0.009)
3675	ITGA3	Integrin subunit alpha 3	0.411 (0.037)
3678	ITGA5	Integrin subunit alpha 5	-0.669 (0.009)
101928153	ITGA9-AS1	ITGA9 antisense RNA 1	-0.764 (0.023)
3682	ITGAE	Integrin subunit alpha E	-0.660 (0.043)
3685	ITGAV	Integrin subunit alpha V	-1.012 (0.020)
3688	ITGB1	Integrin subunit beta 1	0.540 (0.001)
3693	ITGB5	Integrin subunit beta 5	0.552 (0.011)
3696	ITGB8	Integrin subunit beta 8	1.048 (0.006)
9358	ITGBL1	Integrin subunit beta like 1	1.335 (0.009)
9452	ITM2A	Integral membrane protein 2A	-1.415 (0.021)
9445	ITM2B	Integral membrane protein 2B	0.838 (0.005)
3706	ITPKA	Inositol-trisphosphate 3-kinase A	0.640 (0.003)
3707	ITPKB	Inositol-trisphosphate 3-kinase B	1.545 (0.006)
80271	ITPKC	Inositol-trisphosphate 3-kinase C	0.589 (0.015)
3710	ITPR3	Inositol 1,4,5-trisphosphate receptor type 3	-0.444 (0.023)
85450	ITPRIP	Inositol 1,4,5-trisphosphate receptor interacting protein	0.637 (0.018)
162073	ITPRIPL2	Inositol 1,4,5-trisphosphate receptor interacting protein-like 2	-0.523 (0.041)
50618	ITSN2	Intersectin 2	0.552 (0.022)
182	JAG1	Jagged 1	-1.083 (0.003)
3714	JAG2	Jagged 2	0.395 (0.006)
122953	JDP2	Jun dimerization protein 2	0.301 (0.010)
221037	JMJD1C	Jumonji domain containing 1C	0.916 (0.008)
126119	JOSD2	Josephin domain containing 2	-0.723 (0.035)
3727	JUND	JunD proto-oncogene, AP-1 transcription factor subunit	0.373 (0.031)
3728	JUP	Junction plakoglobin	0.626 (0.016)
8997	KALRN	Kalirin, RhoGEF kinase	1.795 (0.001)
23189	KANK1	KN motif and ankyrin repeat domains 1	-0.468 (0.011)
256949	KANK3	KN motif and ankyrin repeat domains 3	1.383 (0.023)
284058	KANSL1	KAT8 regulatory NSL complex subunit 1	0.975 (0.003)
54934	KANSL2	KAT8 regulatory NSL complex subunit 2	-0.311 (0.034)
55683	KANSL3	KAT8 regulatory NSL complex subunit 3	0.352 (0.013)
3735	KARS	Lysyl-tRNA synthetase	-0.905 (0.028)
11143	KAT7	K(lysine) acetyltransferase 7	-0.347 (0.042)
11104	KATNA1	Katanin catalytic subunit A1	-0.362 (0.019)
10300	KATNB1	Katanin regulatory subunit B1	-0.452 (0.025)
23254	KAZN	Kazrin, periplakin interacting protein	-0.720 (0.015)
25948	KBTBD2	Kelch repeat and BTB domain containing 2	0.414 (0.002)
56888	KCMF1	Potassium channel modulatory factor 1	-0.346 (0.018)
7881	KCNAB1	Potassium voltage-gated channel subfamily A member regulatory beta subunit 1	2.009 (0.002)
3748	KCNC3	Potassium voltage-gated channel subfamily C member 3	0.647 (0.032)
3755	KCNG1	Potassium voltage-gated channel modifier subfamily G member 1	0.908 (0.028)
3782	KCNN3	Potassium calcium-activated channel subfamily N member 3	0.346 (0.010)
83892	KCTD10	Potassium channel tetramerization domain containing 10	0.368 (0.028)
147040	KCTD11	Potassium channel tetramerization domain containing 11	0.578 (0.027)
115207	KCTD12	Potassium channel tetramerization domain containing 12	-0.855 (0.023)
79047	KCTD15	Potassium channel tetramerization domain containing 15	-0.798 (0.029)
283219	KCTD21	Potassium channel tetramerization domain containing 21	0.390 (0.016)
154881	KCTD7	Potassium channel tetramerization domain containing 7	0.591 (0.047)
143888	KDELC2	KDEL motif containing 2	-1.099 (0.001)
221656	KDM1B	Lysine demethylase 1B	-1.146 (0.002)
55818	KDM3A	Lysine demethylase 3A	0.718 (0.002)
9682	KDM4A	Lysine demethylase 4A	0.289 (0.043)
23030	KDM4B	Lysine demethylase 4B	0.521 (0.025)
23081	KDM4C	Lysine demethylase 4C	0.379 (0.003)
7403	KDM6A	Lysine demethylase 6A	0.471 (0.050)
23135	KDM6B	Lysine demethylase 6B	0.983 (0.021)
80853	KDM7A	Lysine demethylase 7A	0.760 (0.004)
2531	KDSR	3-ketodihydrosphingosine reductase	0.294 (0.002)
10657	KHDRBS1	KH domain containing, RNA binding, signal transduction associated 1	-0.327 (0.003)
9768	KIAA0101	KIAA0101	-2.900 (0.000)
9778	KIAA0232	KIAA0232	0.691 (0.008)
9692	KIAA0391	KIAA0391	-0.304 (0.012)
23325	KIAA1033	KIAA1033	0.434 (0.019)
57189	KIAA1147	KIAA1147	0.696 (0.002)
56243	KIAA1217	KIAA1217	-0.791 (0.034)
57535	KIAA1324	KIAA1324	0.629 (0.023)
222223	KIAA1324L	KIAA1324-like	0.663 (0.000)
.	KIAA1467	.	0.467 (0.002)
57650	KIAA1524	KIAA1524	-0.916 (0.034)
25758	KIAA1549L	KIAA1549-like	-1.604 (0.005)
55196	KIAA1551	KIAA1551	2.534 (0.001)
158358	KIAA2026	KIAA2026	0.792 (0.023)
57498	KIDINS220	Kinase D-interacting substrate 220kDa	0.410 (0.021)
3832	KIF11	Kinesin family member 11	-2.286 (0.007)
63971	KIF13A	Kinesin family member 13A	-0.513 (0.003)
9928	KIF14	Kinesin family member 14	-0.751 (0.009)
56992	KIF15	Kinesin family member 15	-0.924 (0.023)
57576	KIF17	Kinesin family member 17	0.742 (0.011)
81930	KIF18A	Kinesin family member 18A	-1.047 (0.007)
146909	KIF18B	Kinesin family member 18B	-2.238 (0.003)
10112	KIF20A	Kinesin family member 20A	-2.796 (0.000)
23046	KIF21B	Kinesin family member 21B	0.341 (0.046)
3835	KIF22	Kinesin family member 22	-1.737 (0.001)
9493	KIF23	Kinesin family member 23	-2.388 (0.000)
26153	KIF26A	Kinesin family member 26A	-0.544 (0.048)
11004	KIF2C	Kinesin family member 2C	-2.411 (0.047)
3797	KIF3C	Kinesin family member 3C	0.788 (0.005)
24137	KIF4A	Kinesin family member 4A	-2.308 (0.000)
64147	KIF9	Kinesin family member 9	-0.351 (0.040)
285352	KIF9-AS1	KIF9 antisense RNA 1	0.370 (0.050)
3833	KIFC1	Kinesin family member C1	-3.059 (0.009)
3801	KIFC3	Kinesin family member C3	0.310 (0.030)
3815	KIT	KIT proto-oncogene receptor tyrosine kinase	2.465 (0.001)
4254	KITLG	KIT ligand	2.162 (0.013)
64837	KLC2	Kinesin light chain 2	0.779 (0.011)
7071	KLF10	Kruppel-like factor 10	0.739 (0.005)
8462	KLF11	Kruppel-like factor 11	0.423 (0.034)
9314	KLF4	Kruppel-like factor 4 (gut)	1.036 (0.047)
1316	KLF6	Kruppel-like factor 6	-0.578 (0.022)
687	KLF9	Kruppel-like factor 9	0.674 (0.004)
200942	KLHDC8B	Kelch domain containing 8B	1.534 (0.018)
90293	KLHL13	Kelch like family member 13	-1.427 (0.012)
11275	KLHL2	Kelch like family member 2	0.360 (0.002)
9903	KLHL21	Kelch like family member 21	0.722 (0.027)
54800	KLHL24	Kelch like family member 24	1.473 (0.005)
64410	KLHL25	Kelch like family member 25	0.502 (0.021)
54813	KLHL28	Kelch like family member 28	0.698 (0.027)
26249	KLHL3	Kelch like family member 3	0.572 (0.040)
51088	KLHL5	Kelch like family member 5	0.344 (0.015)
89857	KLHL6	Kelch like family member 6	0.914 (0.003)
5655	KLK10	Kallikrein related peptidase 10	0.669 (0.002)
3822	KLRC2	Killer cell lectin like receptor C2	0.543 (0.008)
51348	KLRF1	Killer cell lectin like receptor F1	-0.326 (0.040)
58508	KMT2C	Lysine methyltransferase 2C	0.360 (0.017)
55904	KMT2E	Lysine (K)-specific methyltransferase 2E	0.268 (0.018)
90417	KNSTRN	Kinetochore-localized astrin/SPAG5 binding protein	-1.218 (0.011)
9735	KNTC1	Kinetochore associated 1	-0.941 (0.031)
3838	KPNA2	Karyopherin subunit alpha 2	-1.041 (0.000)
3840	KPNA4	Karyopherin subunit alpha 4	-0.271 (0.010)
3841	KPNA5	Karyopherin subunit alpha 5	0.853 (0.000)
3837	KPNB1	Karyopherin subunit beta 1	-0.720 (0.020)
55634	KRBOX4	KRAB box domain containing 4	0.500 (0.034)
83999	KREMEN1	Kringle containing transmembrane protein 1	-0.621 (0.029)
3880	KRT19	Keratin 19	0.292 (0.008)
3856	KRT8	Keratin 8	0.703 (0.001)
3887	KRT81	Keratin 81	-0.388 (0.040)
440021	KRTAP5-2	Keratin associated protein 5-2	1.453 (0.005)
283455	KSR2	Kinase suppressor of ras 2	-0.476 (0.038)
3895	KTN1	Kinectin 1	0.736 (0.012)
79036	KXD1	KxDL motif containing 1	-0.756 (0.006)
8942	KYNU	Kynureninase	1.211 (0.002)
26013	L3MBTL1	L(3)mbt-like 1 (Drosophila)	0.754 (0.043)
83746	L3MBTL2	L3MBTL2 polycomb repressive complex 1 subunit	-0.727 (0.009)
144811	LACC1	Laccase domain containing 1	1.484 (0.001)
246269	LACE1	Lactation elevated 1	-0.324 (0.017)
8270	LAGE3	L antigen family member 3	-0.653 (0.009)
3908	LAMA2	Laminin subunit alpha 2	-0.351 (0.003)
3910	LAMA4	Laminin subunit alpha 4	1.138 (0.002)
3913	LAMB2	Laminin subunit beta 2	0.668 (0.009)
3914	LAMB3	Laminin subunit beta 3	1.110 (0.011)
3915	LAMC1	Laminin subunit gamma 1	0.664 (0.025)
3918	LAMC2	Laminin subunit gamma 2	-3.071 (0.005)
55004	LAMTOR1	Late endosomal/lysosomal adaptor, MAPK and MTOR activator 1	-0.747 (0.009)
389541	LAMTOR4	Late endosomal/lysosomal adaptor, MAPK and MTOR activator 4	-0.548 (0.001)
55915	LANCL2	LanC like 2	-0.425 (0.017)
7805	LAPTM5	Lysosomal protein transmembrane 5	-3.442 (0.001)
55323	LARP6	La ribonucleoprotein domain family member 6	-0.680 (0.010)
51520	LARS	Leucyl-tRNA synthetase	-0.409 (0.028)
23395	LARS2	Leucyl-tRNA synthetase 2, mitochondrial	-0.554 (0.018)
[truncated: 2,703 more rows]
