# Supplementary material for: Low-Dose Radiation Affects Cardiovascular Disease Risk in Human Aortic Endothelial Cells by Altering Gene Expression under Normal and Diabetic Conditions
Source: Int J Mol Sci. 2022 Aug 2;23(15):8577. doi: 10.3390/ijms23158577 (PMC9369411; doi:10.3390/ijms23158577)
Supplement: Supplementary file 1 [file ijms-23-08577-s001.zip › Supplementary Table S2. KEGG pathway compared normal HAECs and T2D-HAECs.xlsx]

## Sheet: Sheet1
Supplementary Table S2. KEGG pathway compared normal HAECs and T2D-HAECs
KEGG pathway	Gene size	Enrichment score	Normalized enrichment score	Normalized p-val	-Log10 (p-Val)	FDR q-val
Ribosome	70	-0.671867	-3.60075	1e-09	9	0
DNA replication	26	-0.739567	-3.07575	1e-09	9	0
Cell cycle	69	-0.57149	-3.06249	1e-09	9	0
Oocyte meiosis	49	-0.510666	-2.48377	1e-09	9	0.000193617
Purine metabolism	56	-0.451961	-2.30226	1e-09	9	0.000206694
Progesterone mediated oocyte maturation	37	-0.505285	-2.30802	1e-09	9	0.00023253
Pyrimidine metabolism	45	-0.523295	-2.51794	1e-09	9	0.000242021
Base excision repair	18	-0.65343	-2.36755	1e-09	9	0.000265749
Nucleotide excision repair	19	-0.655006	-2.40737	1e-09	9	0.00031004
Homologous recombination	11	-0.70479	-2.2222	1e-09	9	0.000740768
Mismatch repair	15	-0.647752	-2.23336	1e-09	9	0.000814845
Oxidative phosphorylation	42	-0.461651	-2.15589	1e-09	9	0.0013716
Parkinson's disease	46	-0.437536	-2.11758	1e-09	9	0.00234229
Huntington's disease	56	-0.412605	-2.0636	1e-09	9	0.00385002
Cell adhesion molecules (CAMs)	37	0.47435	2.28295	1e-09	9	0.00766187
Hematopoietic cell lineage	18	0.579382	2.16106	1e-09	9	0.0111864
Complement and coagulation cascades	18	0.577419	2.20595	1e-09	9	0.0115947
ABC transporters	14	0.594828	2.03968	1e-09	9	0.0211311
Cytokine-cytokine receptor interaction	62	0.370834	2.01522	1e-09	9	0.02189
Melanogenesis	21	0.500589	1.98966	1e-09	9	0.0229415
RNA polymerase	14	-0.570386	-1.91785	0.0018797	2.72591	0.0134598
Neuroactive ligand receptor interaction	31	0.469576	2.13288	0.00236407	2.62634	0.0102479
Spliceosome	63	-0.360223	-1.84106	0.00340136	2.46835	0.0246145
Cardiac muscle contraction	18	-0.525158	-1.88781	0.00353982	2.45102	0.0179301
Proteasome	23	-0.483214	-1.87721	0.00362976	2.44012	0.0183726
One carbon pool by folate	8	-0.704964	-1.92086	0.00369004	2.43297	0.0138544
Graft versus host disease	7	0.684474	1.84833	0.00439561	2.35698	0.0683277
Axon guidance	40	0.366155	1.76997	0.00626305	2.20321	0.0935104
Systemic lupus erythematosus	15	-0.531926	-1.81911	0.00767754	2.11478	0.0283569
Type 1 diabetes mellitus	8	0.636134	1.79076	0.00803213	2.09517	0.0960455
Alzheimer's disease	46	-0.342301	-1.65245	0.00896057	2.04766	0.0841561
Endocytosis	46	0.359188	1.77506	0.00904977	2.04336	0.0982675
Glutathione metabolism	20	-0.467558	-1.7431	0.012844	1.8913	0.0487913
Terpenoid backbone biosynthesis	8	-0.626803	-1.73035	0.0145455	1.83727	0.0511194
RNA degradation	21	-0.451013	-1.72287	0.0154739	1.8104	0.0522273
Calcium signaling pathway	29	0.391119	1.70495	0.0185185	1.73239	0.134264
Citrate cycle TCA cycle	11	-0.527343	-1.63533	0.0264151	1.57815	0.0917527
p53 signaling pathway	38	-0.343606	-1.57737	0.0285205	1.54484	0.125436
Autoimmune thyroid disease	6	0.637236	1.58674	0.0292793	1.53344	0.200561
Antigen processing and presentation	18	0.442234	1.6581	0.0347826	1.45864	0.171471
Natural killer cell mediated cytotoxicity	30	0.356746	1.57773	0.0352941	1.4523	0.199906
Prion diseases	10	0.544816	1.64449	0.0363636	1.43933	0.171741
Gap junction	30	-0.383424	-1.60567	0.039356	1.40499	0.108097
Glycosaminoglycan biosynthesis keratan sulfate	5	0.673192	1.59937	0.0434783	1.36173	0.211657
Allograft rejection	6	0.637236	1.59074	0.045929	1.33791	0.208764
