# Supplementary material for: Low-Dose Radiation Affects Cardiovascular Disease Risk in Human Aortic Endothelial Cells by Altering Gene Expression under Normal and Diabetic Conditions
Source: Int J Mol Sci. 2022 Aug 2;23(15):8577. doi: 10.3390/ijms23158577 (PMC9369411; doi:10.3390/ijms23158577)
Supplement: Supplementary file 1 [file ijms-23-08577-s001.zip › Supplementary Table S3. Gene ontology compared normal HAECs and T2D-HAECs.xlsx]

## Sheet: Sheet2
Supplementary Table S3. Gene ontology compared normal HAECs and T2D-HAECs
Gene ontology	Gene size	% of associated genes	Normalized p-val	-Log10 (p-Val)
GO:0004930: G protein-coupled receptor activity	53	5.92179	2.29813e-42	41.6386
GO:0007600: Sensory perception	99	9.29577	5.61713e-30	29.2505
GO:0022613: Ribonucleoprotein complex biogenesis	227	47.5891	6.17308e-29	28.2095
GO:0042254: Ribosome biogenesis	162	50.625	1.41475e-23	22.8493
GO:0000278: Mitotic cell cycle	371	38.0123	1.5899e-23	22.7986
GO:0043043: Peptide biosynthetic process	305	40.1845	2.05092e-23	22.6881
GO:0002250: Adaptive immune response	99	12.3905	1.8192e-11	10.7401
GO:0033044: Regulation of chromosome organization	119	44.2379	3.90208e-11	10.4087
GO:0033365: Protein localization to organelle	317	32.6468	8.93635e-09	8.04884
GO:0042770: Signal transduction in response to DNA damage	86	43.2161	7.71237e-07	6.11281
GO:0031396: Regulation of protein ubiquitination	91	41.7431	2.8804e-06	5.54055
GO:0031570: DNA integrity checkpoint signaling	66	46.1538	3.81068e-06	5.419
GO:0044265: Cellular macromolecule catabolic process	326	30.9298	5.03906e-06	5.29765
GO:0140053: Mitochondrial gene expression	73	44.2424	5.56302e-06	5.25469
GO:0006403: RNA localization	92	40.8889	5.97828e-06	5.22342
GO:0043542: Endothelial cell migration	94	39.1667	7.56549e-05	4.12116
GO:0051247: Positive regulation of protein metabolic process	461	28.687	0.000146948	3.83284
GO:0046873: Metal ion transmembrane transporter activity	94	14.6875	0.000212744	3.67214
GO:0006959: Humoral immune response	43	12.1813	0.000522744	3.28171
GO:0043065: Positive regulation of apoptotic process	171	32.696	0.00102102	2.99097
GO:0003158: Endothelium development	59	42.1429	0.0013862	2.85818
GO:0042127: Regulation of cell population proliferation	498	27.8992	0.00202454	2.69367
GO:0042742: Defense response to bacterium	58	13.9759	0.00792432	2.10104
GO:0034405: Response to fluid shear stress	21	60	0.00814854	2.08892
GO:0009201: Ribonucleoside triphosphate biosynthetic process	53	41.0853	0.0129644	1.88725
GO:0031589: Cell-substrate adhesion	127	32.8165	0.0277423	1.55686
