# Supplementary material for: Low-Dose Radiation Affects Cardiovascular Disease Risk in Human Aortic Endothelial Cells by Altering Gene Expression under Normal and Diabetic Conditions
Source: Int J Mol Sci. 2022 Aug 2;23(15):8577. doi: 10.3390/ijms23158577 (PMC9369411; doi:10.3390/ijms23158577)
Supplement: Supplementary file 1 [file ijms-23-08577-s001.zip › Supplementary Table S4. Gene list altered by 100 mGy radiation in normal HAECs.xlsx]

## Sheet: Fold change
Supplementary Table S4. Gene list altered by 100 mGy radiation in normal HAECs
Entrez_ID	Gene symbol	Description	Fold change (p-value)
677814	SNORA31	Small nucleolar RNA, H/ACA box 31	0.056 (0.001)
677802	SNORA14B	Small nucleolar RNA, H/ACA box 14B	0.070 (0.001)
100529097	RPL36A-HNRNPH2	RPL36A-HNRNPH2 readthrough	0.162 (0.034)
140678	MLLT10P1	Myeloid/lymphoid or mixed-lineage leukemia	0.468 (0.000)
101927155	LMO7-AS1	LMO7 antisense RNA 1	0.487 (0.014)
100506686	IQCH-AS1	IQCH antisense RNA 1	0.489 (0.033)
100528031	FKBP1A-SDCBP2	FKBP1A-SDCBP2 readthrough (NMD candidate)	0.492 (0.033)
101927765	LOC101927765	Uncharacterized LOC101927765	0.567 (0.001)
282566	LINC00515	Long intergenic non-protein coding RNA 515	0.567 (0.042)
100379571	BACE1-AS	BACE1 antisense RNA	0.569 (0.007)
5918	RARRES1	Retinoic acid receptor responder 1	0.569 (0.029)
677772	SCARNA6	Small Cajal body-specific RNA 6	0.574 (0.027)
100286938	VPS13A-AS1	VPS13A antisense RNA 1	0.575 (0.013)
728963	RPS15AP10	Ribosomal protein S15a pseudogene 10	0.593 (0.001)
255762	PDZD9	PDZ domain containing 9	0.595 (0.040)
254100	SSSCA1-AS1	SSSCA1 antisense RNA 1 (head to head)	0.596 (0.035)
100874261	LINC00854	Long intergenic non-protein coding RNA 854	0.613 (0.012)
257177	CFAP126	Cilia and flagella associated protein 126	0.615 (0.009)
606	NBEAP1	Neurobeachin pseudogene 1	0.622 (0.038)
401106	LINC00884	Long intergenic non-protein coding RNA 884	0.627 (0.013)
101929602	IFT74-AS1	IFT74 antisense RNA 1	0.628 (0.048)
164668	APOBEC3H	Apolipoprotein B mRNA editing enzyme catalytic subunit 3H	0.654 (0.019)
10309	CCNO	Cyclin O	0.655 (0.039)
8359	HIST1H4A	Histone cluster 1, H4a	0.663 (0.012)
100750326	HTT-AS	HTT antisense RNA (head to head)	0.667 (0.011)
50838	TAS2R13	Taste 2 receptor member 13	0.679 (0.002)
116842	LEAP2	Liver expressed antimicrobial peptide 2	0.689 (0.049)
100533464	PRH1-PRR4	PRH1-PRR4 readthrough	0.700 (0.010)
102724508	THCAT158	Thyroid cancer-associated transcript 158	0.702 (0.034)
54429	TAS2R5	Taste 2 receptor member 5	0.704 (0.045)
9242	MSC	Musculin	0.708 (0.015)
6458	SH3GL1P1	SH3 domain containing GRB2 like 1 pseudogene 1	0.710 (0.032)
10307	APBB3	Amyloid beta precursor protein binding family B member 3	0.714 (0.033)
100134444	KCNJ18	Potassium voltage-gated channel subfamily J member 18	0.719 (0.000)
83733	SLC25A18	Solute carrier family 25 member 18	0.719 (0.005)
79906	MORN1	MORN repeat containing 1	0.719 (0.028)
388284	C16orf86	Chromosome 16 open reading frame 86	0.725 (0.000)
645676	ASH1L-AS1	ASH1L antisense RNA 1	0.727 (0.042)
284307	ZIK1	Zinc finger protein interacting with K protein 1	0.729 (0.022)
100528062	ARMCX5-GPRASP2	ARMCX5-GPRASP2 readthrough	0.730 (0.018)
4660	PPP1R12B	Protein phosphatase 1 regulatory subunit 12B	0.737 (0.021)
100874014	NAV2-AS2	NAV2 antisense RNA 2	0.737 (0.022)
727684	C1orf195	Chromosome 1 open reading frame 195	0.737 (0.014)
29968	PSAT1	Phosphoserine aminotransferase 1	0.737 (0.032)
259295	TAS2R20	Taste 2 receptor member 20	0.738 (0.009)
6536	SLC6A9	Solute carrier family 6 member 9	0.746 (0.034)
91734	IDI2	Isopentenyl-diphosphate delta isomerase 2	0.747 (0.009)
158399	ZNF483	Zinc finger protein 483	0.748 (0.032)
440253	WHAMMP2	WAS protein homolog associated with actin, golgi membranes and microtubules pseudogene 2	0.751 (0.030)
100288152	LOC100288152	Uncharacterized LOC100288152	0.752 (0.006)
284023	LOC284023	Uncharacterized LOC284023	0.752 (0.033)
7710	ZNF154	Zinc finger protein 154	0.755 (0.049)
50840	TAS2R14	Taste 2 receptor member 14	0.755 (0.018)
6000	RGS7	Regulator of G-protein signaling 7	0.755 (0.026)
101928569	LOC101928569	Uncharacterized LOC101928569	0.756 (0.025)
147949	ZNF583	Zinc finger protein 583	0.756 (0.045)
220074	LRTOMT	Leucine rich transmembrane and O-methyltransferase domain containing	0.757 (0.026)
56108	PCDHGA7	Protocadherin gamma subfamily A, 7	0.758 (0.012)
79924	ADM2	Adrenomedullin 2	0.759 (0.040)
100820829	MYZAP	Myocardial zonula adherens protein	0.759 (0.049)
127943	FCRLB	Fc receptor like B	0.759 (0.026)
414208	ZNF32-AS2	ZNF32 antisense RNA 2	0.759 (0.005)
2637	GBX2	Gastrulation brain homeobox 2	0.761 (0.001)
147011	PROCA1	Protein interacting with cyclin A1	0.763 (0.033)
147727	ILF3-AS1	ILF3 antisense RNA 1 (head to head)	0.763 (0.028)
100862728	UPK1A-AS1	UPK1A antisense RNA 1	0.765 (0.016)
126069	ZNF491	Zinc finger protein 491	0.765 (0.047)
84167	C19orf44	Chromosome 19 open reading frame 44	0.767 (0.027)
90204	ZSWIM1	Zinc finger SWIM-type containing 1	0.768 (0.030)
220729	LOC220729	Succinate dehydrogenase complex flavoprotein subunit A pseudogene	0.770 (0.028)
7036	TFR2	Transferrin receptor 2	0.770 (0.030)
861	RUNX1	Runt related transcription factor 1	0.774 (0.018)
122953	JDP2	Jun dimerization protein 2	0.774 (0.004)
51754	TMEM8B	Transmembrane protein 8B	0.775 (0.038)
83592	AKR1E2	Aldo-keto reductase family 1, member E2	0.777 (0.037)
10017	BCL2L10	BCL2 like 10	0.778 (0.000)
85446	ZFHX2	Zinc finger homeobox 2	0.779 (0.026)
91748	ELMSAN1	ELM2 and Myb/SANT domain containing 1	0.780 (0.022)
9212	AURKB	Aurora kinase B	0.781 (0.021)
79541	OR2A4	Olfactory receptor family 2 subfamily A member 4	0.782 (0.028)
100288162	LOC100288162	Uncharacterized LOC100288162	0.783 (0.046)
100128292	DLG5-AS1	DLG5 antisense RNA 1	0.786 (0.044)
221527	ZBTB12	Zinc finger and BTB domain containing 12	0.787 (0.025)
374872	C19orf35	Chromosome 19 open reading frame 35	0.788 (0.017)
219738	C10orf35	Chromosome 10 open reading frame 35	0.789 (0.032)
102724105	ZNF528-AS1	ZNF528 antisense RNA 1	0.793 (0.025)
100873935	MTOR-AS1	MTOR antisense RNA 1	0.794 (0.043)
3604	TNFRSF9	Tumor necrosis factor receptor superfamily member 9	0.794 (0.029)
56110	PCDHGA5	Protocadherin gamma subfamily A, 5	0.798 (0.020)
6119	RPA3	Replication protein A3	0.799 (0.019)
56413	LTB4R2	Leukotriene B4 receptor 2	0.801 (0.031)
105747689	LOC105747689	Uncharacterized LOC105747689	0.802 (0.044)
645832	SEBOX	SEBOX homeobox	0.804 (0.015)
644591	PPIAL4G	Peptidylprolyl isomerase A like 4G	0.804 (0.042)
101927289	LINC01237	Long intergenic non-protein coding RNA 1237	0.804 (0.016)
284009	LOC284009	Uncharacterized LOC284009	0.805 (0.015)
55506	H2AFY2	H2A histone family member Y2	0.806 (0.025)
54856	GON4L	Gon-4 like	0.806 (0.009)
6610	SMPD2	Sphingomyelin phosphodiesterase 2	0.807 (0.035)
26030	PLEKHG3	Pleckstrin homology and RhoGEF domain containing G3	0.809 (0.043)
100505994	LUCAT1	Lung cancer associated transcript 1 (non-protein coding)	0.809 (0.003)
100133612	LINC01134	Long intergenic non-protein coding RNA 1134	0.809 (0.009)
140432	RNF113B	Ring finger protein 113B	0.810 (0.018)
101927142	LOC101927142	Uncharacterized LOC101927142	0.813 (0.042)
57602	USP36	Ubiquitin specific peptidase 36	0.815 (0.008)
50855	PARD6A	Par-6 family cell polarity regulator alpha	0.815 (0.030)
100288077	WTAPP1	Wilms tumor 1 associated protein pseudogene 1	0.816 (0.013)
81691	LOC81691	Exonuclease NEF-sp	0.816 (0.001)
101928718	LOC101928718	Uncharacterized LOC101928718	0.816 (0.019)
29123	ANKRD11	Ankyrin repeat domain 11	0.817 (0.023)
8448	DOC2A	Double C2 domain alpha	0.818 (0.044)
6804	STX1A	Syntaxin 1A	0.818 (0.021)
54757	FAM20A	Family with sequence similarity 20 member A	0.819 (0.012)
80975	TMPRSS5	Transmembrane protease, serine 5	0.819 (0.008)
85021	REPS1	RALBP1 associated Eps domain containing 1	0.820 (0.015)
8200	GDF5	Growth differentiation factor 5	0.821 (0.038)
22874	PLEKHA6	Pleckstrin homology domain containing A6	0.821 (0.047)
1850	DUSP8	Dual specificity phosphatase 8	0.823 (0.034)
84321	THOC3	THO complex 3	0.824 (0.028)
7626	ZNF75D	Zinc finger protein 75D	0.825 (0.005)
100288842	LOC100288842	UDP-GlcNAc:betaGal beta-1,3-N-acetylglucosaminyltransferase 5 pseudogene	0.825 (0.035)
79973	ZNF442	Zinc finger protein 442	0.826 (0.037)
63977	PRDM15	PR domain 15	0.826 (0.037)
8844	KSR1	Kinase suppressor of ras 1	0.827 (0.033)
155435	RBM33	RNA binding motif protein 33	0.827 (0.016)
151827	LRRC34	Leucine rich repeat containing 34	0.829 (0.029)
56134	PCDHAC2	Protocadherin alpha subfamily C, 2	0.829 (0.041)
284013	VMO1	Vitelline membrane outer layer 1 homolog	0.830 (0.030)
9113	LATS1	Large tumor suppressor kinase 1	0.830 (0.045)
28990	ASTE1	Asteroid homolog 1 (Drosophila)	0.830 (0.006)
57649	PHF12	PHD finger protein 12	0.831 (0.001)
147687	ZNF417	Zinc finger protein 417	0.832 (0.029)
5379	PMS2P1	PMS1 homolog 2, mismatch repair system component pseudogene 1	0.832 (0.024)
83641	FAM107B	Family with sequence similarity 107 member B	1.203 (0.042)
54849	DEF8	Differentially expressed in FDCP 8 homolog (mouse)	1.204 (0.009)
100	ADA	Adenosine deaminase	1.205 (0.039)
10293	TRAIP	TRAF interacting protein	1.205 (0.027)
10468	FST	Follistatin	1.206 (0.016)
641638	SNHG6	Small nucleolar RNA host gene 6	1.207 (0.005)
3964	LGALS8	Lectin, galactoside binding soluble 8	1.207 (0.022)
51809	GALNT7	Polypeptide N-acetylgalactosaminyltransferase 7	1.208 (0.000)
5627	PROS1	Protein S (alpha)	1.209 (0.027)
11274	USP18	Ubiquitin specific peptidase 18	1.212 (0.004)
64215	DNAJC1	DnaJ heat shock protein family (Hsp40) member C1	1.213 (0.024)
25946	ZNF385A	Zinc finger protein 385A	1.216 (0.030)
101243555	PTENP1-AS	PTENP1 antisense RNA	1.217 (0.039)
100507564	LOC100507564	Uncharacterized LOC100507564	1.218 (0.025)
55531	ELMOD1	ELMO domain containing 1	1.218 (0.039)
1326	MAP3K8	Mitogen-activated protein kinase kinase kinase 8	1.221 (0.028)
8887	TAX1BP1	Tax1 binding protein 1	1.222 (0.037)
.	PPAP2B	.	1.223 (0.030)
51319	RSRC1	Arginine/serine-rich coiled-coil 1	1.225 (0.014)
3939	LDHA	Lactate dehydrogenase A	1.226 (0.014)
51397	COMMD10	COMM domain containing 10	1.227 (0.026)
102723165	LINC01169	Long intergenic non-protein coding RNA 1169	1.228 (0.040)
51299	NRN1	Neuritin 1	1.228 (0.017)
3437	IFIT3	Interferon induced protein with tetratricopeptide repeats 3	1.229 (0.019)
8528	DDO	D-aspartate oxidase	1.229 (0.043)
55916	NXT2	Nuclear transport factor 2 like export factor 2	1.232 (0.045)
7980	TFPI2	Tissue factor pathway inhibitor 2	1.232 (0.004)
112464	PRKCDBP	Protein kinase C delta binding protein	1.235 (0.007)
6102	RP2	Retinitis pigmentosa 2 (X-linked recessive)	1.235 (0.032)
7169	TPM2	Tropomyosin 2 (beta)	1.236 (0.040)
51056	LAP3	Leucine aminopeptidase 3	1.238 (0.010)
57593	EBF4	Early B-cell factor 4	1.239 (0.031)
4015	LOX	Lysyl oxidase	1.240 (0.040)
9507	ADAMTS4	ADAM metallopeptidase with thrombospondin type 1 motif 4	1.240 (0.006)
63926	ANKEF1	Ankyrin repeat and EF-hand domain containing 1	1.242 (0.033)
2171	FABP5	Fatty acid binding protein 5	1.244 (0.009)
11161	C14orf1	Chromosome 14 open reading frame 1	1.246 (0.011)
30836	DNTTIP2	Deoxynucleotidyltransferase terminal interacting protein 2	1.251 (0.033)
8743	TNFSF10	Tumor necrosis factor superfamily member 10	1.253 (0.019)
345630	FBLL1	Fibrillarin-like 1	1.254 (0.025)
100131213	ZNF503-AS2	ZNF503 antisense RNA 2	1.255 (0.023)
122416	ANKRD9	Ankyrin repeat domain 9	1.257 (0.042)
2635	GBP3	Guanylate binding protein 3	1.259 (0.017)
4938	OAS1	2'-5'-oligoadenylate synthetase 1	1.259 (0.010)
6515	SLC2A3	Solute carrier family 2 member 3	1.263 (0.018)
7097	TLR2	Toll like receptor 2	1.263 (0.044)
10397	NDRG1	N-myc downstream regulated 1	1.264 (0.028)
11179	ZNF277	Zinc finger protein 277	1.265 (0.010)
3428	IFI16	Interferon gamma inducible protein 16	1.265 (0.017)
.	LRRC48	.	1.267 (0.036)
3485	IGFBP2	Insulin like growth factor binding protein 2	1.272 (0.038)
9442	MED27	Mediator complex subunit 27	1.272 (0.009)
55008	HERC6	HECT and RLD domain containing E3 ubiquitin protein ligase family member 6	1.272 (0.025)
9246	UBE2L6	Ubiquitin conjugating enzyme E2 L6	1.279 (0.042)
9636	ISG15	ISG15 ubiquitin-like modifier	1.281 (0.021)
6284	S100A13	S100 calcium binding protein A13	1.282 (0.035)
9111	NMI	N-myc and STAT interactor	1.282 (0.006)
64135	IFIH1	Interferon induced with helicase C domain 1	1.290 (0.016)
51554	ACKR4	Atypical chemokine receptor 4	1.297 (0.042)
55297	CCDC91	Coiled-coil domain containing 91	1.302 (0.009)
50617	ATP6V0A4	ATPase H+ transporting V0 subunit a4	1.302 (0.024)
4501	MT1X	Metallothionein 1X	1.307 (0.027)
767557	SYS1-DBNDD2	SYS1-DBNDD2 readthrough (NMD candidate)	1.310 (0.017)
4597	MVD	Mevalonate diphosphate decarboxylase	1.312 (0.008)
6741	SSB	Sjogren syndrome antigen B	1.314 (0.004)
79041	TMEM38A	Transmembrane protein 38A	1.315 (0.034)
285	ANGPT2	Angiopoietin 2	1.316 (0.039)
22915	MMRN1	Multimerin 1	1.317 (0.011)
5740	PTGIS	Prostaglandin I2 (prostacyclin) synthase	1.321 (0.022)
3430	IFI35	Interferon induced protein 35	1.322 (0.002)
5197	PF4V1	Platelet factor 4 variant 1	1.325 (0.000)
729533	FAM72A	Family with sequence similarity 72 member A	1.326 (0.026)
25790	CFAP45	Cilia and flagella associated protein 45	1.327 (0.003)
5997	RGS2	Regulator of G-protein signaling 2	1.329 (0.036)
375196	LOC375196	Uncharacterized LOC375196	1.330 (0.002)
4599	MX1	MX dynamin like GTPase 1	1.332 (0.046)
27120	DKKL1	Dickkopf like acrosomal protein 1	1.335 (0.008)
8738	CRADD	CASP2 and RIPK1 domain containing adaptor with death domain	1.335 (0.045)
1645	AKR1C1	Aldo-keto reductase family 1, member C1	1.337 (0.004)
29104	N6AMT1	N-6 adenine-specific DNA methyltransferase 1 (putative)	1.338 (0.047)
3434	IFIT1	Interferon induced protein with tetratricopeptide repeats 1	1.344 (0.009)
9541	CIR1	Corepressor interacting with RBPJ, 1	1.346 (0.013)
129607	CMPK2	Cytidine/uridine monophosphate kinase 2	1.347 (0.009)
121053	C12orf45	Chromosome 12 open reading frame 45	1.349 (0.041)
9182	RASSF9	Ras association domain family member 9	1.354 (0.018)
4600	MX2	MX dynamin like GTPase 2	1.366 (0.026)
51191	HERC5	HECT and RLD domain containing E3 ubiquitin protein ligase 5	1.368 (0.010)
55502	HES6	Hes family bHLH transcription factor 6	1.369 (0.004)
23586	DDX58	DEXD/H-box helicase 58	1.375 (0.025)
164781	DAW1	Dynein assembly factor with WD repeats 1	1.376 (0.007)
112724	RDH13	Retinol dehydrogenase 13 (all-trans/9-cis)	1.385 (0.013)
56062	KLHL4	Kelch like family member 4	1.386 (0.038)
10870	HCST	Hematopoietic cell signal transducer	1.391 (0.000)
3347	HTN3	Histatin 3	1.395 (0.044)
8638	OASL	2'-5'-oligoadenylate synthetase like	1.399 (0.021)
100158262	SCARNA9L	Small Cajal body-specific RNA 9-like	1.408 (0.003)
2167	FABP4	Fatty acid binding protein 4	1.415 (0.011)
2633	GBP1	Guanylate binding protein 1	1.423 (0.011)
91543	RSAD2	Radical S-adenosyl methionine domain containing 2	1.430 (0.031)
3433	IFIT2	Interferon induced protein with tetratricopeptide repeats 2	1.445 (0.015)
6513	SLC2A1	Solute carrier family 2 member 1	1.446 (0.005)
51129	ANGPTL4	Angiopoietin like 4	1.467 (0.021)
100131733	USP30-AS1	USP30 antisense RNA 1	1.470 (0.025)
100874214	TM4SF19-AS1	TM4SF19 antisense RNA 1	1.503 (0.004)
6274	S100A3	S100 calcium binding protein A3	1.513 (0.044)
284266	SIGLEC15	Sialic acid binding Ig like lectin 15	1.518 (0.047)
6781	STC1	Stanniocalcin 1	1.545 (0.011)
5210	PFKFB4	6-phosphofructo-2-kinase/fructose-2,6-biphosphatase 4	1.578 (0.024)
100288432	IL10RB-AS1	IL10RB antisense RNA 1 (head to head)	1.651 (0.017)
3627	CXCL10	C-X-C motif chemokine ligand 10	1.735 (0.014)

## Sheet: log2 value
Supplementary table 4. Gene list altered by 100 mGy radiation in normal HAECs
Entrez_ID	Gene symbol	Description	Fold change (p-value)
677814	SNORA31	Small nucleolar RNA, H/ACA box 31	-4.158 (0.001)
677802	SNORA14B	Small nucleolar RNA, H/ACA box 14B	-3.837 (0.001)
100529097	RPL36A-HNRNPH2	RPL36A-HNRNPH2 readthrough	-2.626 (0.034)
140678	MLLT10P1	Myeloid/lymphoid or mixed-lineage leukemia	-1.095 (0.000)
101927155	LMO7-AS1	LMO7 antisense RNA 1	-1.038 (0.014)
100506686	IQCH-AS1	IQCH antisense RNA 1	-1.032 (0.033)
100528031	FKBP1A-SDCBP2	FKBP1A-SDCBP2 readthrough (NMD candidate)	-1.023 (0.033)
101927765	LOC101927765	Uncharacterized LOC101927765	-0.819 (0.001)
282566	LINC00515	Long intergenic non-protein coding RNA 515	-0.819 (0.042)
100379571	BACE1-AS	BACE1 antisense RNA	-0.813 (0.007)
5918	RARRES1	Retinoic acid receptor responder 1	-0.813 (0.029)
677772	SCARNA6	Small Cajal body-specific RNA 6	-0.801 (0.027)
100286938	VPS13A-AS1	VPS13A antisense RNA 1	-0.798 (0.013)
728963	RPS15AP10	Ribosomal protein S15a pseudogene 10	-0.754 (0.001)
255762	PDZD9	PDZ domain containing 9	-0.749 (0.040)
254100	SSSCA1-AS1	SSSCA1 antisense RNA 1 (head to head)	-0.747 (0.035)
100874261	LINC00854	Long intergenic non-protein coding RNA 854	-0.706 (0.012)
257177	CFAP126	Cilia and flagella associated protein 126	-0.701 (0.009)
606	NBEAP1	Neurobeachin pseudogene 1	-0.685 (0.038)
401106	LINC00884	Long intergenic non-protein coding RNA 884	-0.673 (0.013)
101929602	IFT74-AS1	IFT74 antisense RNA 1	-0.671 (0.048)
164668	APOBEC3H	Apolipoprotein B mRNA editing enzyme catalytic subunit 3H	-0.613 (0.019)
10309	CCNO	Cyclin O	-0.610 (0.039)
8359	HIST1H4A	Histone cluster 1, H4a	-0.593 (0.012)
100750326	HTT-AS	HTT antisense RNA (head to head)	-0.584 (0.011)
50838	TAS2R13	Taste 2 receptor member 13	-0.559 (0.002)
116842	LEAP2	Liver expressed antimicrobial peptide 2	-0.537 (0.049)
100533464	PRH1-PRR4	PRH1-PRR4 readthrough	-0.515 (0.010)
102724508	THCAT158	Thyroid cancer-associated transcript 158	-0.510 (0.034)
54429	TAS2R5	Taste 2 receptor member 5	-0.506 (0.045)
9242	MSC	Musculin	-0.498 (0.015)
6458	SH3GL1P1	SH3 domain containing GRB2 like 1 pseudogene 1	-0.494 (0.032)
10307	APBB3	Amyloid beta precursor protein binding family B member 3	-0.486 (0.033)
100134444	KCNJ18	Potassium voltage-gated channel subfamily J member 18	-0.476 (0.000)
83733	SLC25A18	Solute carrier family 25 member 18	-0.476 (0.005)
79906	MORN1	MORN repeat containing 1	-0.476 (0.028)
388284	C16orf86	Chromosome 16 open reading frame 86	-0.464 (0.000)
645676	ASH1L-AS1	ASH1L antisense RNA 1	-0.460 (0.042)
284307	ZIK1	Zinc finger protein interacting with K protein 1	-0.456 (0.022)
100528062	ARMCX5-GPRASP2	ARMCX5-GPRASP2 readthrough	-0.454 (0.018)
4660	PPP1R12B	Protein phosphatase 1 regulatory subunit 12B	-0.440 (0.021)
100874014	NAV2-AS2	NAV2 antisense RNA 2	-0.440 (0.022)
727684	C1orf195	Chromosome 1 open reading frame 195	-0.440 (0.014)
29968	PSAT1	Phosphoserine aminotransferase 1	-0.440 (0.032)
259295	TAS2R20	Taste 2 receptor member 20	-0.438 (0.009)
6536	SLC6A9	Solute carrier family 6 member 9	-0.423 (0.034)
91734	IDI2	Isopentenyl-diphosphate delta isomerase 2	-0.421 (0.009)
158399	ZNF483	Zinc finger protein 483	-0.419 (0.032)
440253	WHAMMP2	WAS protein homolog associated with actin, golgi membranes and microtubules pseudogene 2	-0.413 (0.030)
100288152	LOC100288152	Uncharacterized LOC100288152	-0.411 (0.006)
284023	LOC284023	Uncharacterized LOC284023	-0.411 (0.033)
7710	ZNF154	Zinc finger protein 154	-0.405 (0.049)
50840	TAS2R14	Taste 2 receptor member 14	-0.405 (0.018)
6000	RGS7	Regulator of G-protein signaling 7	-0.405 (0.026)
101928569	LOC101928569	Uncharacterized LOC101928569	-0.404 (0.025)
147949	ZNF583	Zinc finger protein 583	-0.404 (0.045)
220074	LRTOMT	Leucine rich transmembrane and O-methyltransferase domain containing	-0.402 (0.026)
56108	PCDHGA7	Protocadherin gamma subfamily A, 7	-0.400 (0.012)
79924	ADM2	Adrenomedullin 2	-0.398 (0.040)
100820829	MYZAP	Myocardial zonula adherens protein	-0.398 (0.049)
127943	FCRLB	Fc receptor like B	-0.398 (0.026)
414208	ZNF32-AS2	ZNF32 antisense RNA 2	-0.398 (0.005)
2637	GBX2	Gastrulation brain homeobox 2	-0.394 (0.001)
147011	PROCA1	Protein interacting with cyclin A1	-0.390 (0.033)
147727	ILF3-AS1	ILF3 antisense RNA 1 (head to head)	-0.390 (0.028)
100862728	UPK1A-AS1	UPK1A antisense RNA 1	-0.386 (0.016)
126069	ZNF491	Zinc finger protein 491	-0.386 (0.047)
84167	C19orf44	Chromosome 19 open reading frame 44	-0.383 (0.027)
90204	ZSWIM1	Zinc finger SWIM-type containing 1	-0.381 (0.030)
220729	LOC220729	Succinate dehydrogenase complex flavoprotein subunit A pseudogene	-0.377 (0.028)
7036	TFR2	Transferrin receptor 2	-0.377 (0.030)
861	RUNX1	Runt related transcription factor 1	-0.370 (0.018)
122953	JDP2	Jun dimerization protein 2	-0.370 (0.004)
51754	TMEM8B	Transmembrane protein 8B	-0.368 (0.038)
83592	AKR1E2	Aldo-keto reductase family 1, member E2	-0.364 (0.037)
10017	BCL2L10	BCL2 like 10	-0.362 (0.000)
85446	ZFHX2	Zinc finger homeobox 2	-0.360 (0.026)
91748	ELMSAN1	ELM2 and Myb/SANT domain containing 1	-0.358 (0.022)
9212	AURKB	Aurora kinase B	-0.357 (0.021)
79541	OR2A4	Olfactory receptor family 2 subfamily A member 4	-0.355 (0.028)
100288162	LOC100288162	Uncharacterized LOC100288162	-0.353 (0.046)
100128292	DLG5-AS1	DLG5 antisense RNA 1	-0.347 (0.044)
221527	ZBTB12	Zinc finger and BTB domain containing 12	-0.346 (0.025)
374872	C19orf35	Chromosome 19 open reading frame 35	-0.344 (0.017)
219738	C10orf35	Chromosome 10 open reading frame 35	-0.342 (0.032)
102724105	ZNF528-AS1	ZNF528 antisense RNA 1	-0.335 (0.025)
100873935	MTOR-AS1	MTOR antisense RNA 1	-0.333 (0.043)
3604	TNFRSF9	Tumor necrosis factor receptor superfamily member 9	-0.333 (0.029)
56110	PCDHGA5	Protocadherin gamma subfamily A, 5	-0.326 (0.020)
6119	RPA3	Replication protein A3	-0.324 (0.019)
56413	LTB4R2	Leukotriene B4 receptor 2	-0.320 (0.031)
105747689	LOC105747689	Uncharacterized LOC105747689	-0.318 (0.044)
645832	SEBOX	SEBOX homeobox	-0.315 (0.015)
644591	PPIAL4G	Peptidylprolyl isomerase A like 4G	-0.315 (0.042)
101927289	LINC01237	Long intergenic non-protein coding RNA 1237	-0.315 (0.016)
284009	LOC284009	Uncharacterized LOC284009	-0.313 (0.015)
55506	H2AFY2	H2A histone family member Y2	-0.311 (0.025)
54856	GON4L	Gon-4 like	-0.311 (0.009)
6610	SMPD2	Sphingomyelin phosphodiesterase 2	-0.309 (0.035)
26030	PLEKHG3	Pleckstrin homology and RhoGEF domain containing G3	-0.306 (0.043)
100505994	LUCAT1	Lung cancer associated transcript 1 (non-protein coding)	-0.306 (0.003)
100133612	LINC01134	Long intergenic non-protein coding RNA 1134	-0.306 (0.009)
140432	RNF113B	Ring finger protein 113B	-0.304 (0.018)
101927142	LOC101927142	Uncharacterized LOC101927142	-0.299 (0.042)
57602	USP36	Ubiquitin specific peptidase 36	-0.295 (0.008)
50855	PARD6A	Par-6 family cell polarity regulator alpha	-0.295 (0.030)
100288077	WTAPP1	Wilms tumor 1 associated protein pseudogene 1	-0.293 (0.013)
81691	LOC81691	Exonuclease NEF-sp	-0.293 (0.001)
101928718	LOC101928718	Uncharacterized LOC101928718	-0.293 (0.019)
29123	ANKRD11	Ankyrin repeat domain 11	-0.292 (0.023)
8448	DOC2A	Double C2 domain alpha	-0.290 (0.044)
6804	STX1A	Syntaxin 1A	-0.290 (0.021)
54757	FAM20A	Family with sequence similarity 20 member A	-0.288 (0.012)
80975	TMPRSS5	Transmembrane protease, serine 5	-0.288 (0.008)
85021	REPS1	RALBP1 associated Eps domain containing 1	-0.286 (0.015)
8200	GDF5	Growth differentiation factor 5	-0.285 (0.038)
22874	PLEKHA6	Pleckstrin homology domain containing A6	-0.285 (0.047)
1850	DUSP8	Dual specificity phosphatase 8	-0.281 (0.034)
84321	THOC3	THO complex 3	-0.279 (0.028)
7626	ZNF75D	Zinc finger protein 75D	-0.278 (0.005)
100288842	LOC100288842	UDP-GlcNAc:betaGal beta-1,3-N-acetylglucosaminyltransferase 5 pseudogene	-0.278 (0.035)
79973	ZNF442	Zinc finger protein 442	-0.276 (0.037)
63977	PRDM15	PR domain 15	-0.276 (0.037)
8844	KSR1	Kinase suppressor of ras 1	-0.274 (0.033)
155435	RBM33	RNA binding motif protein 33	-0.274 (0.016)
151827	LRRC34	Leucine rich repeat containing 34	-0.271 (0.029)
56134	PCDHAC2	Protocadherin alpha subfamily C, 2	-0.271 (0.041)
284013	VMO1	Vitelline membrane outer layer 1 homolog	-0.269 (0.030)
9113	LATS1	Large tumor suppressor kinase 1	-0.269 (0.045)
28990	ASTE1	Asteroid homolog 1 (Drosophila)	-0.269 (0.006)
57649	PHF12	PHD finger protein 12	-0.267 (0.001)
147687	ZNF417	Zinc finger protein 417	-0.265 (0.029)
5379	PMS2P1	PMS1 homolog 2, mismatch repair system component pseudogene 1	-0.265 (0.024)
83641	FAM107B	Family with sequence similarity 107 member B	0.267 (0.042)
54849	DEF8	Differentially expressed in FDCP 8 homolog (mouse)	0.268 (0.009)
100	ADA	Adenosine deaminase	0.269 (0.039)
10293	TRAIP	TRAF interacting protein	0.269 (0.027)
10468	FST	Follistatin	0.270 (0.016)
641638	SNHG6	Small nucleolar RNA host gene 6	0.271 (0.005)
3964	LGALS8	Lectin, galactoside binding soluble 8	0.271 (0.022)
51809	GALNT7	Polypeptide N-acetylgalactosaminyltransferase 7	0.273 (0.000)
5627	PROS1	Protein S (alpha)	0.274 (0.027)
11274	USP18	Ubiquitin specific peptidase 18	0.277 (0.004)
64215	DNAJC1	DnaJ heat shock protein family (Hsp40) member C1	0.279 (0.024)
25946	ZNF385A	Zinc finger protein 385A	0.282 (0.030)
101243555	PTENP1-AS	PTENP1 antisense RNA	0.283 (0.039)
100507564	LOC100507564	Uncharacterized LOC100507564	0.285 (0.025)
55531	ELMOD1	ELMO domain containing 1	0.285 (0.039)
1326	MAP3K8	Mitogen-activated protein kinase kinase kinase 8	0.288 (0.028)
8887	TAX1BP1	Tax1 binding protein 1	0.289 (0.037)
.	PPAP2B	.	0.290 (0.030)
51319	RSRC1	Arginine/serine-rich coiled-coil 1	0.293 (0.014)
3939	LDHA	Lactate dehydrogenase A	0.294 (0.014)
51397	COMMD10	COMM domain containing 10	0.295 (0.026)
102723165	LINC01169	Long intergenic non-protein coding RNA 1169	0.296 (0.040)
51299	NRN1	Neuritin 1	0.296 (0.017)
3437	IFIT3	Interferon induced protein with tetratricopeptide repeats 3	0.297 (0.019)
8528	DDO	D-aspartate oxidase	0.297 (0.043)
55916	NXT2	Nuclear transport factor 2 like export factor 2	0.301 (0.045)
7980	TFPI2	Tissue factor pathway inhibitor 2	0.301 (0.004)
112464	PRKCDBP	Protein kinase C delta binding protein	0.305 (0.007)
6102	RP2	Retinitis pigmentosa 2 (X-linked recessive)	0.305 (0.032)
7169	TPM2	Tropomyosin 2 (beta)	0.306 (0.040)
51056	LAP3	Leucine aminopeptidase 3	0.308 (0.010)
57593	EBF4	Early B-cell factor 4	0.309 (0.031)
4015	LOX	Lysyl oxidase	0.310 (0.040)
9507	ADAMTS4	ADAM metallopeptidase with thrombospondin type 1 motif 4	0.310 (0.006)
63926	ANKEF1	Ankyrin repeat and EF-hand domain containing 1	0.313 (0.033)
2171	FABP5	Fatty acid binding protein 5	0.315 (0.009)
11161	C14orf1	Chromosome 14 open reading frame 1	0.317 (0.011)
30836	DNTTIP2	Deoxynucleotidyltransferase terminal interacting protein 2	0.323 (0.033)
8743	TNFSF10	Tumor necrosis factor superfamily member 10	0.325 (0.019)
345630	FBLL1	Fibrillarin-like 1	0.327 (0.025)
100131213	ZNF503-AS2	ZNF503 antisense RNA 2	0.328 (0.023)
122416	ANKRD9	Ankyrin repeat domain 9	0.330 (0.042)
2635	GBP3	Guanylate binding protein 3	0.332 (0.017)
4938	OAS1	2'-5'-oligoadenylate synthetase 1	0.332 (0.010)
6515	SLC2A3	Solute carrier family 2 member 3	0.337 (0.018)
7097	TLR2	Toll like receptor 2	0.337 (0.044)
10397	NDRG1	N-myc downstream regulated 1	0.338 (0.028)
11179	ZNF277	Zinc finger protein 277	0.339 (0.010)
3428	IFI16	Interferon gamma inducible protein 16	0.339 (0.017)
.	LRRC48	.	0.341 (0.036)
3485	IGFBP2	Insulin like growth factor binding protein 2	0.347 (0.038)
9442	MED27	Mediator complex subunit 27	0.347 (0.009)
55008	HERC6	HECT and RLD domain containing E3 ubiquitin protein ligase family member 6	0.347 (0.025)
9246	UBE2L6	Ubiquitin conjugating enzyme E2 L6	0.355 (0.042)
9636	ISG15	ISG15 ubiquitin-like modifier	0.357 (0.021)
6284	S100A13	S100 calcium binding protein A13	0.358 (0.035)
9111	NMI	N-myc and STAT interactor	0.358 (0.006)
64135	IFIH1	Interferon induced with helicase C domain 1	0.367 (0.016)
51554	ACKR4	Atypical chemokine receptor 4	0.375 (0.042)
55297	CCDC91	Coiled-coil domain containing 91	0.381 (0.009)
50617	ATP6V0A4	ATPase H+ transporting V0 subunit a4	0.381 (0.024)
4501	MT1X	Metallothionein 1X	0.386 (0.027)
767557	SYS1-DBNDD2	SYS1-DBNDD2 readthrough (NMD candidate)	0.390 (0.017)
4597	MVD	Mevalonate diphosphate decarboxylase	0.392 (0.008)
6741	SSB	Sjogren syndrome antigen B	0.394 (0.004)
79041	TMEM38A	Transmembrane protein 38A	0.395 (0.034)
285	ANGPT2	Angiopoietin 2	0.396 (0.039)
22915	MMRN1	Multimerin 1	0.397 (0.011)
5740	PTGIS	Prostaglandin I2 (prostacyclin) synthase	0.402 (0.022)
3430	IFI35	Interferon induced protein 35	0.403 (0.002)
5197	PF4V1	Platelet factor 4 variant 1	0.406 (0.000)
729533	FAM72A	Family with sequence similarity 72 member A	0.407 (0.026)
25790	CFAP45	Cilia and flagella associated protein 45	0.408 (0.003)
5997	RGS2	Regulator of G-protein signaling 2	0.410 (0.036)
375196	LOC375196	Uncharacterized LOC375196	0.411 (0.002)
4599	MX1	MX dynamin like GTPase 1	0.414 (0.046)
27120	DKKL1	Dickkopf like acrosomal protein 1	0.417 (0.008)
8738	CRADD	CASP2 and RIPK1 domain containing adaptor with death domain	0.417 (0.045)
1645	AKR1C1	Aldo-keto reductase family 1, member C1	0.419 (0.004)
29104	N6AMT1	N-6 adenine-specific DNA methyltransferase 1 (putative)	0.420 (0.047)
3434	IFIT1	Interferon induced protein with tetratricopeptide repeats 1	0.427 (0.009)
9541	CIR1	Corepressor interacting with RBPJ, 1	0.429 (0.013)
129607	CMPK2	Cytidine/uridine monophosphate kinase 2	0.430 (0.009)
121053	C12orf45	Chromosome 12 open reading frame 45	0.432 (0.041)
9182	RASSF9	Ras association domain family member 9	0.437 (0.018)
4600	MX2	MX dynamin like GTPase 2	0.450 (0.026)
51191	HERC5	HECT and RLD domain containing E3 ubiquitin protein ligase 5	0.452 (0.010)
55502	HES6	Hes family bHLH transcription factor 6	0.453 (0.004)
23586	DDX58	DEXD/H-box helicase 58	0.459 (0.025)
164781	DAW1	Dynein assembly factor with WD repeats 1	0.460 (0.007)
112724	RDH13	Retinol dehydrogenase 13 (all-trans/9-cis)	0.470 (0.013)
56062	KLHL4	Kelch like family member 4	0.471 (0.038)
10870	HCST	Hematopoietic cell signal transducer	0.476 (0.000)
3347	HTN3	Histatin 3	0.480 (0.044)
8638	OASL	2'-5'-oligoadenylate synthetase like	0.484 (0.021)
100158262	SCARNA9L	Small Cajal body-specific RNA 9-like	0.494 (0.003)
2167	FABP4	Fatty acid binding protein 4	0.501 (0.011)
2633	GBP1	Guanylate binding protein 1	0.509 (0.011)
91543	RSAD2	Radical S-adenosyl methionine domain containing 2	0.516 (0.031)
3433	IFIT2	Interferon induced protein with tetratricopeptide repeats 2	0.531 (0.015)
6513	SLC2A1	Solute carrier family 2 member 1	0.532 (0.005)
51129	ANGPTL4	Angiopoietin like 4	0.553 (0.021)
100131733	USP30-AS1	USP30 antisense RNA 1	0.556 (0.025)
100874214	TM4SF19-AS1	TM4SF19 antisense RNA 1	0.588 (0.004)
6274	S100A3	S100 calcium binding protein A3	0.597 (0.044)
284266	SIGLEC15	Sialic acid binding Ig like lectin 15	0.602 (0.047)
6781	STC1	Stanniocalcin 1	0.628 (0.011)
5210	PFKFB4	6-phosphofructo-2-kinase/fructose-2,6-biphosphatase 4	0.658 (0.024)
100288432	IL10RB-AS1	IL10RB antisense RNA 1 (head to head)	0.723 (0.017)
3627	CXCL10	C-X-C motif chemokine ligand 10	0.795 (0.014)
