# Supplementary material for: Low-Dose Radiation Affects Cardiovascular Disease Risk in Human Aortic Endothelial Cells by Altering Gene Expression under Normal and Diabetic Conditions
Source: Int J Mol Sci. 2022 Aug 2;23(15):8577. doi: 10.3390/ijms23158577 (PMC9369411; doi:10.3390/ijms23158577)
Supplement: Supplementary file 1 [file ijms-23-08577-s001.zip › Supplementary Table S5. Gene list altered by 100 mGy radiation in normal T2D-HAECs.xlsx]

## Sheet: Fold change
Supplementary Table S5. Gene list altered by 100 mGy radiation in normal T2D-HAECs
Entrez_ID	Gene symbol	Description	Fold change (p-value)
94161	SNORD46	Small nucleolar RNA, C/D box 46	0.002 (0.037)
100151684	RNU6ATAC	RNA, U6atac small nuclear (U12-dependent splicing)	0.035 (0.035)
26821	SNORA74A	Small nucleolar RNA, H/ACA box 74A	0.041 (0.034)
677771	SCARNA4	Small Cajal body-specific RNA 4	0.043 (0.032)
677840	SNORA71D	Small nucleolar RNA, H/ACA box 71D	0.047 (0.030)
677841	SNORA74B	Small nucleolar RNA, H/ACA box 74B	0.048 (0.017)
677829	SNORA49	Small nucleolar RNA, H/ACA box 49	0.062 (0.027)
114599	SNORD15B	Small nucleolar RNA, C/D box 15B	0.079 (0.045)
6043	SNORA63	Small nucleolar RNA, H/ACA box 63	0.131 (0.037)
692158	SNORA57	Small nucleolar RNA, H/ACA box 57	0.152 (0.024)
677781	SCARNA16	Small Cajal body-specific RNA 16	0.158 (0.011)
101954277	RNVU1-19	RNA, variant U1 small nuclear 19	0.159 (0.013)
677775	SCARNA5	Small Cajal body-specific RNA 5	0.195 (0.035)
101927886	GBAT2	Glioblastoma multiforme-associated transcript 2	0.257 (0.011)
102467081	LOC102467081	Uncharacterized LOC102467081	0.424 (0.008)
101928794	LOC101928794	Uncharacterized LOC101928794	0.481 (0.003)
100133957	UXT-AS1	UXT antisense RNA 1	0.498 (0.032)
105369954	KCCAT198	Renal clear cell carcinoma-associated transcript 198	0.512 (0.013)
90273	CEACAM21	Carcinoembryonic antigen related cell adhesion molecule 21	0.520 (0.001)
574016	CLLU1OS	Chronic lymphocytic leukemia up-regulated 1 opposite strand	0.526 (0.029)
654364	NME1-NME2	NME1-NME2 readthrough	0.531 (0.032)
7293	TNFRSF4	Tumor necrosis factor receptor superfamily member 4	0.543 (0.008)
4050	LTB	Lymphotoxin beta	0.559 (0.013)
55647	RAB20	RAB20, member RAS oncogene family	0.559 (0.028)
101927541	LINC01273	Long intergenic non-protein coding RNA 1273	0.570 (0.040)
8351	HIST1H3D	Histone cluster 1, H3d	0.571 (0.012)
1675	CFD	Complement factor D (adipsin)	0.575 (0.009)
101928525	LOC101928525	Uncharacterized LOC101928525	0.576 (0.042)
3134	HLA-F	Major histocompatibility complex, class I, F	0.584 (0.011)
100303749	LOC100303749	LSM3 homolog, U6 small nuclear RNA associated (S. cerevisiae) pseudogene	0.599 (0.040)
6495	SIX1	SIX homeobox 1	0.615 (0.027)
101927730	LOC101927730	Uncharacterized LOC101927730	0.623 (0.031)
.	C9orf9	.	0.637 (0.005)
101927574	LINC01186	Long intergenic non-protein coding RNA 1186	0.640 (0.022)
2537	IFI6	Interferon alpha inducible protein 6	0.641 (0.000)
196872	LINC00638	Long intergenic non-protein coding RNA 638	0.643 (0.036)
378708	APITD1	Apoptosis-inducing, TAF9-like domain 1	0.650 (0.043)
131474	CHCHD4	Coiled-coil-helix-coiled-coil-helix domain containing 4	0.653 (0.000)
115827	RAB3C	RAB3C, member RAS oncogene family	0.654 (0.022)
101927233	SEMA6A-AS1	SEMA6A antisense RNA 1	0.660 (0.006)
64231	MS4A6A	Membrane spanning 4-domains A6A	0.663 (0.014)
6401	SELE	Selectin E	0.669 (0.003)
100131234	MIR181A1HG	MIR181A1 host gene	0.677 (0.000)
202781	PAXIP1-AS1	PAXIP1 antisense RNA 1 (head to head)	0.679 (0.013)
1513	CTSK	Cathepsin K	0.681 (0.044)
2315	MLANA	Melan-A	0.684 (0.009)
3310	HSPA6	Heat shock protein family A (Hsp70) member 6	0.685 (0.015)
9636	ISG15	ISG15 ubiquitin-like modifier	0.686 (0.030)
50838	TAS2R13	Taste 2 receptor member 13	0.693 (0.009)
10439	OLFM1	Olfactomedin 1	0.693 (0.020)
6376	CX3CL1	C-X3-C motif chemokine ligand 1	0.694 (0.008)
633	BGN	Biglycan	0.696 (0.013)
3304	HSPA1B	Heat shock protein family A (Hsp70) member 1B	0.697 (0.032)
9473	THEMIS2	Thymocyte selection associated family member 2	0.697 (0.042)
3303	HSPA1A	Heat shock protein family A (Hsp70) member 1A	0.698 (0.013)
388125	C2CD4B	C2 calcium-dependent domain containing 4B	0.700 (0.045)
23682	RAB38	RAB38, member RAS oncogene family	0.703 (0.008)
128646	SIRPD	Signal regulatory protein delta	0.707 (0.023)
54	ACP5	Acid phosphatase 5, tartrate resistant	0.708 (0.035)
51760	SYT17	Synaptotagmin 17	0.708 (0.021)
60370	AVPI1	Arginine vasopressin induced 1	0.709 (0.014)
90196	SYS1	Sys1 golgi trafficking protein	0.712 (0.041)
91543	RSAD2	Radical S-adenosyl methionine domain containing 2	0.712 (0.001)
283237	TTC9C	Tetratricopeptide repeat domain 9C	0.712 (0.040)
1031	CDKN2C	Cyclin-dependent kinase inhibitor 2C	0.714 (0.013)
51537	MTFP1	Mitochondrial fission process 1	0.715 (0.016)
127602	DNAH14	Dynein axonemal heavy chain 14	0.719 (0.008)
4061	LY6E	Lymphocyte antigen 6 complex, locus E	0.719 (0.009)
199857	ALG14	ALG14, UDP-N-acetylglucosaminyltransferase subunit	0.719 (0.043)
652	BMP4	Bone morphogenetic protein 4	0.720 (0.027)
100505761	RPARP-AS1	RPARP antisense RNA 1	0.720 (0.015)
3434	IFIT1	Interferon induced protein with tetratricopeptide repeats 1	0.723 (0.020)
284358	MAMSTR	MEF2 activating motif and SAP domain containing transcriptional regulator	0.723 (0.044)
9310	ZNF235	Zinc finger protein 235	0.725 (0.040)
990	CDC6	Cell division cycle 6	0.730 (0.042)
653513	LOC653513	Derived by automated computational analysis using gene prediction method: Gnomon.	0.733 (0.016)
168544	ZNF467	Zinc finger protein 467	0.733 (0.015)
79931	TNIP3	TNFAIP3 interacting protein 3	0.733 (0.019)
84065	TMEM222	Transmembrane protein 222	0.735 (0.025)
374882	TMEM205	Transmembrane protein 205	0.737 (0.024)
440021	KRTAP5-2	Keratin associated protein 5-2	0.740 (0.004)
440757	LINC00851	Long intergenic non-protein coding RNA 851	0.744 (0.035)
767	CA8	Carbonic anhydrase 8	0.745 (0.030)
64776	C11orf1	Chromosome 11 open reading frame 1	0.745 (0.021)
7262	PHLDA2	Pleckstrin homology like domain family A member 2	0.748 (0.013)
83590	TMUB1	Transmembrane and ubiquitin like domain containing 1	0.748 (0.043)
155382	VPS37D	VPS37D, ESCRT-I subunit	0.751 (0.004)
3106	HLA-B	Major histocompatibility complex, class I, B	0.752 (0.016)
3627	CXCL10	C-X-C motif chemokine ligand 10	0.755 (0.048)
10631	POSTN	Periostin	0.756 (0.001)
95	ACY1	Aminoacylase 1	0.756 (0.023)
5655	KLK10	Kallikrein related peptidase 10	0.757 (0.020)
51058	ZNF691	Zinc finger protein 691	0.758 (0.011)
79581	SLC52A2	Solute carrier family 52 member 2	0.758 (0.040)
55721	IQCC	IQ motif containing C	0.759 (0.031)
79864	C11orf63	Chromosome 11 open reading frame 63	0.760 (0.036)
9254	CACNA2D2	Calcium voltage-gated channel auxiliary subunit alpha2delta 2	0.760 (0.005)
8318	CDC45	Cell division cycle 45	0.762 (0.002)
146429	SLC22A31	Solute carrier family 22 member 31	0.764 (0.022)
100874097	UBE2Q1-AS1	UBE2Q1 antisense RNA 1	0.764 (0.000)
23557	SNAPIN	SNAP associated protein	0.766 (0.008)
64792	IFT22	Intraflagellar transport 22	0.767 (0.042)
79634	SCRN3	Secernin 3	0.768 (0.033)
5447	POR	Cytochrome p450 oxidoreductase	0.770 (0.020)
4037	LRP3	LDL receptor related protein 3	0.771 (0.031)
64582	GPR135	G protein-coupled receptor 135	0.773 (0.027)
90993	CREB3L1	CAMP responsive element binding protein 3-like 1	0.774 (0.038)
259307	IL4I1	Interleukin 4 induced 1	0.774 (0.029)
8938	BAIAP3	BAI1 associated protein 3	0.775 (0.043)
100506674	BRCAT54	Breast cancer-associated transcript 54	0.776 (0.036)
11033	ADAP1	ArfGAP with dual PH domains 1	0.777 (0.014)
284618	RUSC1-AS1	RUSC1 antisense RNA 1	0.778 (0.044)
3430	IFI35	Interferon induced protein 35	0.780 (0.032)
146556	C16orf89	Chromosome 16 open reading frame 89	0.780 (0.015)
6374	CXCL5	C-X-C motif chemokine ligand 5	0.784 (0.012)
29107	NXT1	Nuclear transport factor 2 like export factor 1	0.785 (0.004)
80328	ULBP2	UL16 binding protein 2	0.785 (0.011)
2963	GTF2F2	General transcription factor IIF subunit 2	0.785 (0.013)
10998	SLC27A5	Solute carrier family 27 member 5	0.785 (0.007)
51056	LAP3	Leucine aminopeptidase 3	0.786 (0.045)
11274	USP18	Ubiquitin specific peptidase 18	0.787 (0.001)
130617	ZFAND2B	Zinc finger AN1-type containing 2B	0.788 (0.009)
60491	NIF3L1	NGG1 interacting factor 3 like 1	0.789 (0.049)
8748	ADAM20	ADAM metallopeptidase domain 20	0.790 (0.032)
169981	SPIN3	Spindlin family member 3	0.790 (0.019)
55008	HERC6	HECT and RLD domain containing E3 ubiquitin protein ligase family member 6	0.790 (0.028)
84971	ATG4D	Autophagy related 4D cysteine peptidase	0.791 (0.021)
64080	RBKS	Ribokinase	0.791 (0.046)
1652	DDT	D-dopachrome tautomerase	0.791 (0.040)
57665	RDH14	Retinol dehydrogenase 14 (all-trans/9-cis/11-cis)	0.792 (0.038)
.	C9orf89	.	0.792 (0.048)
79015	LINC01260	Long intergenic non-protein coding RNA 1260	0.793 (0.017)
55079	FEZF2	FEZ family zinc finger 2	0.794 (0.013)
51554	ACKR4	Atypical chemokine receptor 4	0.794 (0.003)
401022	HAGLR	HOXD antisense growth-associated long non-coding RNA	0.794 (0.020)
100132594	PGAM1P5	Phosphoglycerate mutase 1 pseudogene 5	0.794 (0.039)
129607	CMPK2	Cytidine/uridine monophosphate kinase 2	0.794 (0.029)
55650	PIGV	Phosphatidylinositol glycan anchor biosynthesis class V	0.795 (0.017)
768097	HAR1B	Highly accelerated region 1B (non-protein coding)	0.795 (0.034)
9528	TMEM59	Transmembrane protein 59	0.796 (0.039)
4688	NCF2	Neutrophil cytosolic factor 2	0.796 (0.026)
64135	IFIH1	Interferon induced with helicase C domain 1	0.796 (0.015)
114902	C1QTNF5	C1q and tumor necrosis factor related protein 5	0.798 (0.034)
29128	UHRF1	Ubiquitin like with PHD and ring finger domains 1	0.798 (0.002)
64410	KLHL25	Kelch like family member 25	0.799 (0.037)
64223	MLST8	MTOR associated protein, LST8 homolog	0.800 (0.026)
390963	ZNF818P	Zinc finger protein 818, pseudogene	0.800 (0.003)
5025	P2RX4	Purinergic receptor P2X 4	0.803 (0.004)
629	CFB	Complement factor B	0.803 (0.013)
55602	CDKN2AIP	CDKN2A interacting protein	0.803 (0.002)
3107	HLA-C	Major histocompatibility complex, class I, C	0.806 (0.016)
124602	KIF19	Kinesin family member 19	0.807 (0.036)
4733	DRG1	Developmentally regulated GTP binding protein 1	0.808 (0.002)
51054	PLEKHA8P1	Pleckstrin homology domain containing A8 pseudogene 1	0.808 (0.043)
971	CD72	CD72 molecule	0.809 (0.009)
3856	KRT8	Keratin 8	0.809 (0.007)
157567	ANKRD46	Ankyrin repeat domain 46	0.809 (0.038)
100128025	WWTR1-AS1	WWTR1 antisense RNA 1	0.809 (0.033)
3437	IFIT3	Interferon induced protein with tetratricopeptide repeats 3	0.810 (0.040)
139818	DOCK11	Dedicator of cytokinesis 11	0.812 (0.014)
390037	OR52I1	Olfactory receptor family 52 subfamily I member 1	0.813 (0.034)
7942	TFEB	Transcription factor EB	0.813 (0.043)
10287	RGS19	Regulator of G-protein signaling 19	0.813 (0.017)
653492	PSG10P	Pregnancy specific beta-1-glycoprotein 10, pseudogene	0.813 (0.043)
400508	CRYM-AS1	CRYM antisense RNA 1	0.813 (0.029)
5270	SERPINE2	Serpin family E member 2	0.814 (0.043)
79006	METRN	Meteorin, glial cell differentiation regulator	0.814 (0.025)
7122	CLDN5	Claudin 5	0.816 (0.049)
79990	PLEKHH3	Pleckstrin homology, MyTH4 and FERM domain containing H3	0.819 (0.042)
93622	LOC93622	Morf4 family associated protein 1 like 1 pseudogene	0.820 (0.038)
23467	NPTXR	Neuronal pentraxin receptor	0.821 (0.004)
7076	TIMP1	TIMP metallopeptidase inhibitor 1	0.821 (0.014)
28990	ASTE1	Asteroid homolog 1 (Drosophila)	0.821 (0.031)
641364	SLC7A11-AS1	SLC7A11 antisense RNA 1	0.822 (0.013)
79365	BHLHE41	Basic helix-loop-helix family member e41	0.823 (0.038)
100130776	AGAP2-AS1	AGAP2 antisense RNA 1	0.825 (0.049)
1136	CHRNA3	Cholinergic receptor nicotinic alpha 3 subunit	0.825 (0.006)
50628	GEMIN4	Gem nuclear organelle associated protein 4	0.825 (0.022)
154197	PNLDC1	PARN like, ribonuclease domain containing 1	0.825 (0.016)
642361	LOC642361	Uncharacterized LOC642361	0.826 (0.031)
2669	GEM	GTP binding protein overexpressed in skeletal muscle	0.826 (0.031)
23788	MTCH2	Mitochondrial carrier 2	0.827 (0.035)
103752584	CCND2-AS1	CCND2 antisense RNA 1	0.827 (0.000)
401505	TOMM5	Translocase of outer mitochondrial membrane 5	0.828 (0.037)
4943	TBC1D25	TBC1 domain family member 25	0.828 (0.024)
389856	USP27X	Ubiquitin specific peptidase 27, X-linked	0.828 (0.046)
3614	IMPDH1	IMP (inosine 5'-monophosphate) dehydrogenase 1	0.828 (0.036)
8312	AXIN1	Axin 1	0.828 (0.023)
79001	VKORC1	Vitamin K epoxide reductase complex subunit 1	0.829 (0.030)
26157	GIMAP2	GTPase, IMAP family member 2	0.829 (0.029)
548645	DNAJC25	DnaJ heat shock protein family (Hsp40) member C25	0.830 (0.026)
56141	PCDHA7	Protocadherin alpha 7	0.831 (0.034)
55706	NDC1	NDC1 transmembrane nucleoporin	0.832 (0.050)
338328	GPIHBP1	Glycosylphosphatidylinositol anchored high density lipoprotein binding protein 1	0.832 (0.013)
5360	PLTP	Phospholipid transfer protein	0.833 (0.046)
10270	AKAP8	A-kinase anchoring protein 8	1.200 (0.032)
5244	ABCB4	ATP-binding cassette, sub-family B (MDR/TAP), member 4	1.200 (0.049)
178	AGL	Amylo-alpha-1, 6-glucosidase, 4-alpha-glucanotransferase	1.201 (0.001)
994	CDC25B	Cell division cycle 25B	1.201 (0.000)
729732	LOC729732	Uncharacterized LOC729732	1.203 (0.005)
408263	FNDC9	Fibronectin type III domain containing 9	1.203 (0.002)
26275	HIBCH	3-hydroxyisobutyryl-CoA hydrolase	1.204 (0.023)
9232	PTTG1	Pituitary tumor-transforming 1	1.204 (0.027)
8515	ITGA10	Integrin subunit alpha 10	1.205 (0.012)
.	CCBL2	.	1.205 (0.047)
6775	STAT4	Signal transducer and activator of transcription 4	1.206 (0.015)
64170	CARD9	Caspase recruitment domain family member 9	1.206 (0.032)
1946	EFNA5	Ephrin A5	1.207 (0.021)
8916	HERC3	HECT and RLD domain containing E3 ubiquitin protein ligase 3	1.208 (0.023)
23195	MDN1	Midasin AAA ATPase 1	1.209 (0.001)
643180	CCT6P3	Chaperonin containing TCP1 subunit 6 pseudogene 3	1.211 (0.020)
132332	TMEM155	Transmembrane protein 155	1.211 (0.020)
7586	ZKSCAN1	Zinc finger with KRAB and SCAN domains 1	1.213 (0.003)
7172	TPMT	Thiopurine S-methyltransferase	1.214 (0.032)
10846	PDE10A	Phosphodiesterase 10A	1.214 (0.026)
4069	LYZ	Lysozyme	1.214 (0.043)
340252	ZNF680	Zinc finger protein 680	1.215 (0.035)
7059	THBS3	Thrombospondin 3	1.216 (0.027)
80179	MYO19	Myosin XIX	1.216 (0.040)
79867	TCTN2	Tectonic family member 2	1.217 (0.004)
113510	HELQ	Helicase, POLQ-like	1.218 (0.021)
1643	DDB2	Damage specific DNA binding protein 2	1.219 (0.041)
636	BICD1	BICD cargo adaptor 1	1.220 (0.008)
643707	GOLGA6L4	Golgin A6 family-like 4	1.220 (0.028)
728407	PARGP1	Poly(ADP-ribose) glycohydrolase pseudogene 1	1.221 (0.029)
64393	ZMAT3	Zinc finger matrin-type 3	1.221 (0.028)
65981	CAPRIN2	Caprin family member 2	1.222 (0.024)
54916	TMEM260	Transmembrane protein 260	1.223 (0.037)
728888	NPIPB11	Nuclear pore complex interacting protein family member B11	1.224 (0.024)
29945	ANAPC4	Anaphase promoting complex subunit 4	1.224 (0.002)
50484	RRM2B	Ribonucleotide reductase regulatory TP53 inducible subunit M2B	1.224 (0.011)
201283	AMZ2P1	Archaelysin family metallopeptidase 2 pseudogene 1	1.224 (0.005)
729987	LOC729987	Uncharacterized LOC729987	1.225 (0.010)
22897	CEP164	Centrosomal protein 164	1.225 (0.030)
148156	ZNF558	Zinc finger protein 558	1.228 (0.046)
80055	PGAP1	Post-GPI attachment to proteins 1	1.230 (0.038)
1043	CD52	CD52 molecule	1.230 (0.001)
100507500	EGFR-AS1	EGFR antisense RNA 1	1.233 (0.034)
100506188	LOC100506188	Uncharacterized LOC100506188	1.236 (0.023)
150864	FAM117B	Family with sequence similarity 117 member B	1.236 (0.019)
65123	INTS3	Integrator complex subunit 3	1.238 (0.015)
1294	COL7A1	Collagen type VII alpha 1	1.238 (0.036)
64073	C19orf33	Chromosome 19 open reading frame 33	1.243 (0.030)
138255	C9orf135	Chromosome 9 open reading frame 135	1.243 (0.002)
3596	IL13	Interleukin 13	1.243 (0.002)
27235	COQ2	Coenzyme Q2, polyprenyltransferase	1.244 (0.004)
92170	MTG1	Mitochondrial ribosome associated GTPase 1	1.245 (0.042)
4123	MAN2C1	Mannosidase alpha class 2C member 1	1.246 (0.021)
79741	CCDC7	Coiled-coil domain containing 7	1.248 (0.024)
55198	APPL2	Adaptor protein, phosphotyrosine interacting with PH domain and leucine zipper 2	1.251 (0.046)
10233	LRRC23	Leucine rich repeat containing 23	1.252 (0.012)
7849	PAX8	Paired box 8	1.252 (0.005)
11129	CLASRP	CLK4 associating serine/arginine rich protein	1.253 (0.014)
256471	MFSD8	Major facilitator superfamily domain containing 8	1.255 (0.020)
728591	CCDC169	Coiled-coil domain containing 169	1.255 (0.043)
414149	ACBD7	Acyl-CoA binding domain containing 7	1.256 (0.031)
100131096	TNRC6C-AS1	TNRC6C antisense RNA 1	1.257 (0.019)
728819	C1GALT1C1L	C1GALT1-specific chaperone 1 like	1.259 (0.023)
317	APAF1	Apoptotic peptidase activating factor 1	1.261 (0.027)
2811	GP1BA	Glycoprotein Ib platelet alpha subunit	1.261 (0.001)
171177	RHOV	Ras homolog family member V	1.263 (0.020)
6595	SMARCA2	SWI/SNF related, matrix associated, actin dependent regulator of chromatin, subfamily a, member 2	1.266 (0.004)
9720	CCDC144A	Coiled-coil domain containing 144A	1.268 (0.011)
10898	CPSF4	Cleavage and polyadenylation specific factor 4	1.268 (0.042)
27300	ZNF544	Zinc finger protein 544	1.268 (0.002)
283932	FBXL19-AS1	FBXL19 antisense RNA 1 (head to head)	1.268 (0.013)
112479	ERI2	ERI1 exoribonuclease family member 2	1.269 (0.048)
148103	ZNF599	Zinc finger protein 599	1.270 (0.038)
644538	SMIM10	Small integral membrane protein 10	1.271 (0.040)
147906	DACT3	Dishevelled binding antagonist of beta catenin 3	1.271 (0.044)
80162	ATHL1	ATH1, acid trehalase-like 1 (yeast)	1.272 (0.010)
26999	CYFIP2	Cytoplasmic FMR1 interacting protein 2	1.273 (0.029)
54985	HCFC1R1	Host cell factor C1 regulator 1	1.276 (0.030)
50863	NTM	Neurotrimin	1.280 (0.032)
199223	TTC21A	Tetratricopeptide repeat domain 21A	1.282 (0.025)
130162	CLHC1	Clathrin heavy chain linker domain containing 1	1.284 (0.015)
126820	WDR63	WD repeat domain 63	1.284 (0.014)
85007	PHYKPL	5-phosphohydroxy-L-lysine phospho-lyase	1.284 (0.021)
80022	MYO15B	Myosin XVB	1.285 (0.027)
9869	SETDB1	SET domain bifurcated 1	1.287 (0.041)
10693	CCT6B	Chaperonin containing TCP1 subunit 6B	1.288 (0.044)
355	FAS	Fas cell surface death receptor	1.293 (0.031)
.	C15orf27	.	1.294 (0.045)
80131	LRRC8E	Leucine-rich repeat containing 8 family member E	1.295 (0.043)
159091	FAM122C	Family with sequence similarity 122C	1.297 (0.039)
100128782	LINC00476	Long intergenic non-protein coding RNA 476	1.297 (0.002)
11064	CNTRL	Centriolin	1.297 (0.040)
22921	MSRB2	Methionine sulfoxide reductase B2	1.298 (0.025)
4486	MST1R	Macrophage stimulating 1 receptor	1.299 (0.042)
284459	HKR1	HKR1, GLI-Kruppel zinc finger family member	1.300 (0.011)
121506	ERP27	Endoplasmic reticulum protein 27	1.302 (0.009)
91316	GUSBP11	Glucuronidase, beta pseudogene 11	1.304 (0.037)
8906	AP1G2	Adaptor related protein complex 1 gamma 2 subunit	1.304 (0.003)
202299	LINC01554	Long intergenic non-protein coding RNA 1554	1.304 (0.002)
155400	NSUN5P1	NOP2/Sun RNA methyltransferase family member 5 pseudogene 1	1.305 (0.021)
25801	GCA	Grancalcin	1.306 (0.013)
26037	SIPA1L1	Signal induced proliferation associated 1 like 1	1.307 (0.021)
200895	DHFRL1	Dihydrofolate reductase like 1	1.308 (0.028)
124093	CCDC78	Coiled-coil domain containing 78	1.313 (0.032)
101929110	CASC18	Cancer susceptibility candidate 18 (non-protein coding)	1.315 (0.037)
100507399	HCG8	HLA complex group 8	1.316 (0.013)
30832	ZNF354C	Zinc finger protein 354C	1.317 (0.043)
202052	DNAJC18	DnaJ heat shock protein family (Hsp40) member C18	1.319 (0.009)
100288123	LOC100288123	Uncharacterized LOC100288123	1.320 (0.015)
56911	MAP3K7CL	MAP3K7 C-terminal like	1.324 (0.028)
9924	PAN2	PAN2 poly(A) specific ribonuclease subunit	1.325 (0.029)
1462	VCAN	Versican	1.325 (0.019)
9962	SLC23A2	Solute carrier family 23 member 2	1.328 (0.000)
342132	ZNF774	Zinc finger protein 774	1.332 (0.017)
347169	OR1B1	Olfactory receptor family 1 subfamily B member 1 (gene/pseudogene)	1.334 (0.046)
442582	STAG3L2	Stromal antigen 3-like 2 (pseudogene)	1.334 (0.048)
130940	CCDC148	Coiled-coil domain containing 148	1.335 (0.036)
9975	NR1D2	Nuclear receptor subfamily 1 group D member 2	1.343 (0.017)
100129307	LOC100129307	Putative UPF0607 protein ENSP00000383144	1.344 (0.037)
387921	NHLRC3	NHL repeat containing 3	1.345 (0.011)
11113	CIT	Citron rho-interacting serine/threonine kinase	1.347 (0.032)
339290	LINC00667	Long intergenic non-protein coding RNA 667	1.349 (0.014)
3658	IREB2	Iron responsive element binding protein 2	1.349 (0.027)
30845	EHD3	EH domain containing 3	1.353 (0.015)
51286	CEND1	Cell cycle exit and neuronal differentiation 1	1.356 (0.031)
26115	TANC2	Tetratricopeptide repeat, ankyrin repeat and coiled-coil containing 2	1.357 (0.027)
80307	FER1L4	Fer-1 like family member 4, pseudogene	1.367 (0.042)
10821	OR7E12P	Olfactory receptor family 7 subfamily E member 12 pseudogene	1.373 (0.018)
25794	FSCN2	Fascin actin-bundling protein 2, retinal	1.374 (0.042)
5865	RAB3B	RAB3B, member RAS oncogene family	1.380 (0.046)
54981	NMRK1	Nicotinamide riboside kinase 1	1.382 (0.007)
344787	ZNF860	Zinc finger protein 860	1.383 (0.041)
3909	LAMA3	Laminin subunit alpha 3	1.388 (0.016)
100652736	LINC01311	Long intergenic non-protein coding RNA 1311	1.390 (0.030)
254827	NAALADL2	N-acetylated alpha-linked acidic dipeptidase-like 2	1.394 (0.019)
83479	DDX59	DEAD-box helicase 59	1.397 (0.046)
729171	ANKRD20A8P	Ankyrin repeat domain 20 family member A8, pseudogene	1.404 (0.003)
653653	LOC653653	Adaptor related protein complex 1 sigma 2 subunit pseudogene	1.407 (0.026)
57716	PRX	Periaxin	1.410 (0.048)
259295	TAS2R20	Taste 2 receptor member 20	1.411 (0.003)
7138	TNNT1	Troponin T1, slow skeletal type	1.415 (0.044)
90226	UCN2	Urocortin 2	1.416 (0.033)
100132101	HERC2P7	Hect domain and RLD 2 pseudogene 7	1.424 (0.009)
1036	CDO1	Cysteine dioxygenase type 1	1.425 (0.039)
2303	FOXC2	Forkhead box C2 (MFH-1, mesenchyme forkhead 1)	1.425 (0.042)
4193	MDM2	MDM2 proto-oncogene, E3 ubiquitin protein ligase	1.428 (0.018)
5347	PLK1	Polo-like kinase 1	1.428 (0.001)
79686	LINC00341	Long intergenic non-protein coding RNA 341	1.431 (0.020)
25961	NUDT13	Nudix hydrolase 13	1.432 (0.022)
170371	C10orf128	Chromosome 10 open reading frame 128	1.433 (0.025)
728989	LOC728989	Phosphodiesterase 4D interacting protein pseudogene	1.437 (0.018)
102723439	LOC102723439	Uncharacterized LOC102723439	1.442 (0.001)
101927117	PLCG1-AS1	PLCG1 antisense RNA 1	1.448 (0.000)
284440	LINC00663	Long intergenic non-protein coding RNA 663	1.450 (0.045)
100505865	LINC00920	Long intergenic non-protein coding RNA 920	1.474 (0.011)
100996437	LOC100996437	Uncharacterized LOC100996437	1.476 (0.027)
4636	MYL5	Myosin light chain 5	1.482 (0.011)
170961	ANKRD24	Ankyrin repeat domain 24	1.495 (0.028)
442578	STAG3L3	Stromal antigen 3-like 3 (pseudogene)	1.503 (0.005)
220441	RNF152	Ring finger protein 152	1.515 (0.004)
101929769	LINC01063	Long intergenic non-protein coding RNA 1063	1.518 (0.000)
122773	KLHDC1	Kelch domain containing 1	1.527 (0.009)
57763	ANKRA2	Ankyrin repeat family A member 2	1.528 (0.032)
728310	GOLGA6L7P	Golgin A6 family-like 7, pseudogene	1.532 (0.017)
100288332	NPIPA5	Nuclear pore complex interacting protein family member A5	1.539 (0.026)
100996447	LOC100996447	Uncharacterized LOC100996447	1.539 (0.004)
241	ALOX5AP	Arachidonate 5-lipoxygenase activating protein	1.550 (0.001)
374879	ZNF699	Zinc finger protein 699	1.578 (0.013)
8092	ALX1	ALX homeobox 1	1.580 (0.014)
7483	WNT9A	Wnt family member 9A	1.691 (0.028)
102724826	ZNF337-AS1	ZNF337 antisense RNA 1	1.709 (0.048)
100534612	C1QTNF3-AMACR	C1QTNF3-AMACR readthrough (NMD candidate)	1.735 (0.008)
126661	CCDC163P	Coiled-coil domain containing 163, pseudogene	1.747 (0.021)
103908605	LOC103908605	Uncharacterized LOC103908605	1.864 (0.044)
117608	ZNF354B	Zinc finger protein 354B	1.891 (0.016)
102724467	LOC102724467	Uncharacterized LOC102724467	1.891 (0.023)
374387	DKFZp779M0652	Uncharacterized DKFZp779M0652	2.044 (0.044)
102724297	LOC102724297	Uncharacterized LOC102724297	2.173 (0.011)
100533955	SENP3-EIF4A1	SENP3-EIF4A1 readthrough (NMD candidate)	2.481 (0.000)
121504	HIST4H4	Histone cluster 4, H4	2.644 (0.050)
100526772	TMEM110-MUSTN1	TMEM110-MUSTN1 readthrough	2.837 (0.043)
101927686	LOC101927686	Uncharacterized LOC101927686	3.288 (0.049)
692091	SNORD23	Small nucleolar RNA, C/D box 23	112.200 (0.006)

## Sheet: log2 value
Supplementary table 5. Gene list altered by 100 mGy radiation in normal T2D-HAECs
Entrez_ID	Gene symbol	Description	Fold change (p-value)
94161	SNORD46	Small nucleolar RNA, C/D box 46	-8.966 (0.037)
100151684	RNU6ATAC	RNA, U6atac small nuclear (U12-dependent splicing)	-4.837 (0.035)
26821	SNORA74A	Small nucleolar RNA, H/ACA box 74A	-4.608 (0.034)
677771	SCARNA4	Small Cajal body-specific RNA 4	-4.540 (0.032)
677840	SNORA71D	Small nucleolar RNA, H/ACA box 71D	-4.411 (0.030)
677841	SNORA74B	Small nucleolar RNA, H/ACA box 74B	-4.381 (0.017)
677829	SNORA49	Small nucleolar RNA, H/ACA box 49	-4.012 (0.027)
114599	SNORD15B	Small nucleolar RNA, C/D box 15B	-3.662 (0.045)
6043	SNORA63	Small nucleolar RNA, H/ACA box 63	-2.932 (0.037)
692158	SNORA57	Small nucleolar RNA, H/ACA box 57	-2.718 (0.024)
677781	SCARNA16	Small Cajal body-specific RNA 16	-2.662 (0.011)
101954277	RNVU1-19	RNA, variant U1 small nuclear 19	-2.653 (0.013)
677775	SCARNA5	Small Cajal body-specific RNA 5	-2.358 (0.035)
101927886	GBAT2	Glioblastoma multiforme-associated transcript 2	-1.960 (0.011)
102467081	LOC102467081	Uncharacterized LOC102467081	-1.238 (0.008)
101928794	LOC101928794	Uncharacterized LOC101928794	-1.056 (0.003)
100133957	UXT-AS1	UXT antisense RNA 1	-1.006 (0.032)
105369954	KCCAT198	Renal clear cell carcinoma-associated transcript 198	-0.966 (0.013)
90273	CEACAM21	Carcinoembryonic antigen related cell adhesion molecule 21	-0.943 (0.001)
574016	CLLU1OS	Chronic lymphocytic leukemia up-regulated 1 opposite strand	-0.927 (0.029)
654364	NME1-NME2	NME1-NME2 readthrough	-0.913 (0.032)
7293	TNFRSF4	Tumor necrosis factor receptor superfamily member 4	-0.881 (0.008)
4050	LTB	Lymphotoxin beta	-0.839 (0.013)
55647	RAB20	RAB20, member RAS oncogene family	-0.839 (0.028)
101927541	LINC01273	Long intergenic non-protein coding RNA 1273	-0.811 (0.040)
8351	HIST1H3D	Histone cluster 1, H3d	-0.808 (0.012)
1675	CFD	Complement factor D (adipsin)	-0.798 (0.009)
101928525	LOC101928525	Uncharacterized LOC101928525	-0.796 (0.042)
3134	HLA-F	Major histocompatibility complex, class I, F	-0.776 (0.011)
100303749	LOC100303749	LSM3 homolog, U6 small nuclear RNA associated (S. cerevisiae) pseudogene	-0.739 (0.040)
6495	SIX1	SIX homeobox 1	-0.701 (0.027)
101927730	LOC101927730	Uncharacterized LOC101927730	-0.683 (0.031)
.	C9orf9	.	-0.651 (0.005)
101927574	LINC01186	Long intergenic non-protein coding RNA 1186	-0.644 (0.022)
2537	IFI6	Interferon alpha inducible protein 6	-0.642 (0.000)
196872	LINC00638	Long intergenic non-protein coding RNA 638	-0.637 (0.036)
378708	APITD1	Apoptosis-inducing, TAF9-like domain 1	-0.621 (0.043)
131474	CHCHD4	Coiled-coil-helix-coiled-coil-helix domain containing 4	-0.615 (0.000)
115827	RAB3C	RAB3C, member RAS oncogene family	-0.613 (0.022)
101927233	SEMA6A-AS1	SEMA6A antisense RNA 1	-0.599 (0.006)
64231	MS4A6A	Membrane spanning 4-domains A6A	-0.593 (0.014)
6401	SELE	Selectin E	-0.580 (0.003)
100131234	MIR181A1HG	MIR181A1 host gene	-0.563 (0.000)
202781	PAXIP1-AS1	PAXIP1 antisense RNA 1 (head to head)	-0.559 (0.013)
1513	CTSK	Cathepsin K	-0.554 (0.044)
2315	MLANA	Melan-A	-0.548 (0.009)
3310	HSPA6	Heat shock protein family A (Hsp70) member 6	-0.546 (0.015)
9636	ISG15	ISG15 ubiquitin-like modifier	-0.544 (0.030)
50838	TAS2R13	Taste 2 receptor member 13	-0.529 (0.009)
10439	OLFM1	Olfactomedin 1	-0.529 (0.020)
6376	CX3CL1	C-X3-C motif chemokine ligand 1	-0.527 (0.008)
633	BGN	Biglycan	-0.523 (0.013)
3304	HSPA1B	Heat shock protein family A (Hsp70) member 1B	-0.521 (0.032)
9473	THEMIS2	Thymocyte selection associated family member 2	-0.521 (0.042)
3303	HSPA1A	Heat shock protein family A (Hsp70) member 1A	-0.519 (0.013)
388125	C2CD4B	C2 calcium-dependent domain containing 4B	-0.515 (0.045)
23682	RAB38	RAB38, member RAS oncogene family	-0.508 (0.008)
128646	SIRPD	Signal regulatory protein delta	-0.500 (0.023)
54	ACP5	Acid phosphatase 5, tartrate resistant	-0.498 (0.035)
51760	SYT17	Synaptotagmin 17	-0.498 (0.021)
60370	AVPI1	Arginine vasopressin induced 1	-0.496 (0.014)
90196	SYS1	Sys1 golgi trafficking protein	-0.490 (0.041)
91543	RSAD2	Radical S-adenosyl methionine domain containing 2	-0.490 (0.001)
283237	TTC9C	Tetratricopeptide repeat domain 9C	-0.490 (0.040)
1031	CDKN2C	Cyclin-dependent kinase inhibitor 2C	-0.486 (0.013)
51537	MTFP1	Mitochondrial fission process 1	-0.484 (0.016)
127602	DNAH14	Dynein axonemal heavy chain 14	-0.476 (0.008)
4061	LY6E	Lymphocyte antigen 6 complex, locus E	-0.476 (0.009)
199857	ALG14	ALG14, UDP-N-acetylglucosaminyltransferase subunit	-0.476 (0.043)
652	BMP4	Bone morphogenetic protein 4	-0.474 (0.027)
100505761	RPARP-AS1	RPARP antisense RNA 1	-0.474 (0.015)
3434	IFIT1	Interferon induced protein with tetratricopeptide repeats 1	-0.468 (0.020)
284358	MAMSTR	MEF2 activating motif and SAP domain containing transcriptional regulator	-0.468 (0.044)
9310	ZNF235	Zinc finger protein 235	-0.464 (0.040)
990	CDC6	Cell division cycle 6	-0.454 (0.042)
653513	LOC653513	Derived by automated computational analysis using gene prediction method: Gnomon.	-0.448 (0.016)
168544	ZNF467	Zinc finger protein 467	-0.448 (0.015)
79931	TNIP3	TNFAIP3 interacting protein 3	-0.448 (0.019)
84065	TMEM222	Transmembrane protein 222	-0.444 (0.025)
374882	TMEM205	Transmembrane protein 205	-0.440 (0.024)
440021	KRTAP5-2	Keratin associated protein 5-2	-0.434 (0.004)
440757	LINC00851	Long intergenic non-protein coding RNA 851	-0.427 (0.035)
767	CA8	Carbonic anhydrase 8	-0.425 (0.030)
64776	C11orf1	Chromosome 11 open reading frame 1	-0.425 (0.021)
7262	PHLDA2	Pleckstrin homology like domain family A member 2	-0.419 (0.013)
83590	TMUB1	Transmembrane and ubiquitin like domain containing 1	-0.419 (0.043)
155382	VPS37D	VPS37D, ESCRT-I subunit	-0.413 (0.004)
3106	HLA-B	Major histocompatibility complex, class I, B	-0.411 (0.016)
3627	CXCL10	C-X-C motif chemokine ligand 10	-0.405 (0.048)
10631	POSTN	Periostin	-0.404 (0.001)
95	ACY1	Aminoacylase 1	-0.404 (0.023)
5655	KLK10	Kallikrein related peptidase 10	-0.402 (0.020)
51058	ZNF691	Zinc finger protein 691	-0.400 (0.011)
79581	SLC52A2	Solute carrier family 52 member 2	-0.400 (0.040)
55721	IQCC	IQ motif containing C	-0.398 (0.031)
79864	C11orf63	Chromosome 11 open reading frame 63	-0.396 (0.036)
9254	CACNA2D2	Calcium voltage-gated channel auxiliary subunit alpha2delta 2	-0.396 (0.005)
8318	CDC45	Cell division cycle 45	-0.392 (0.002)
146429	SLC22A31	Solute carrier family 22 member 31	-0.388 (0.022)
100874097	UBE2Q1-AS1	UBE2Q1 antisense RNA 1	-0.388 (0.000)
23557	SNAPIN	SNAP associated protein	-0.385 (0.008)
64792	IFT22	Intraflagellar transport 22	-0.383 (0.042)
79634	SCRN3	Secernin 3	-0.381 (0.033)
5447	POR	Cytochrome p450 oxidoreductase	-0.377 (0.020)
4037	LRP3	LDL receptor related protein 3	-0.375 (0.031)
64582	GPR135	G protein-coupled receptor 135	-0.371 (0.027)
90993	CREB3L1	CAMP responsive element binding protein 3-like 1	-0.370 (0.038)
259307	IL4I1	Interleukin 4 induced 1	-0.370 (0.029)
8938	BAIAP3	BAI1 associated protein 3	-0.368 (0.043)
100506674	BRCAT54	Breast cancer-associated transcript 54	-0.366 (0.036)
11033	ADAP1	ArfGAP with dual PH domains 1	-0.364 (0.014)
284618	RUSC1-AS1	RUSC1 antisense RNA 1	-0.362 (0.044)
3430	IFI35	Interferon induced protein 35	-0.358 (0.032)
146556	C16orf89	Chromosome 16 open reading frame 89	-0.358 (0.015)
6374	CXCL5	C-X-C motif chemokine ligand 5	-0.351 (0.012)
29107	NXT1	Nuclear transport factor 2 like export factor 1	-0.349 (0.004)
80328	ULBP2	UL16 binding protein 2	-0.349 (0.011)
2963	GTF2F2	General transcription factor IIF subunit 2	-0.349 (0.013)
10998	SLC27A5	Solute carrier family 27 member 5	-0.349 (0.007)
51056	LAP3	Leucine aminopeptidase 3	-0.347 (0.045)
11274	USP18	Ubiquitin specific peptidase 18	-0.346 (0.001)
130617	ZFAND2B	Zinc finger AN1-type containing 2B	-0.344 (0.009)
60491	NIF3L1	NGG1 interacting factor 3 like 1	-0.342 (0.049)
8748	ADAM20	ADAM metallopeptidase domain 20	-0.340 (0.032)
169981	SPIN3	Spindlin family member 3	-0.340 (0.019)
55008	HERC6	HECT and RLD domain containing E3 ubiquitin protein ligase family member 6	-0.340 (0.028)
84971	ATG4D	Autophagy related 4D cysteine peptidase	-0.338 (0.021)
64080	RBKS	Ribokinase	-0.338 (0.046)
1652	DDT	D-dopachrome tautomerase	-0.338 (0.040)
57665	RDH14	Retinol dehydrogenase 14 (all-trans/9-cis/11-cis)	-0.336 (0.038)
.	C9orf89	.	-0.336 (0.048)
79015	LINC01260	Long intergenic non-protein coding RNA 1260	-0.335 (0.017)
55079	FEZF2	FEZ family zinc finger 2	-0.333 (0.013)
51554	ACKR4	Atypical chemokine receptor 4	-0.333 (0.003)
401022	HAGLR	HOXD antisense growth-associated long non-coding RNA	-0.333 (0.020)
100132594	PGAM1P5	Phosphoglycerate mutase 1 pseudogene 5	-0.333 (0.039)
129607	CMPK2	Cytidine/uridine monophosphate kinase 2	-0.333 (0.029)
55650	PIGV	Phosphatidylinositol glycan anchor biosynthesis class V	-0.331 (0.017)
768097	HAR1B	Highly accelerated region 1B (non-protein coding)	-0.331 (0.034)
9528	TMEM59	Transmembrane protein 59	-0.329 (0.039)
4688	NCF2	Neutrophil cytosolic factor 2	-0.329 (0.026)
64135	IFIH1	Interferon induced with helicase C domain 1	-0.329 (0.015)
114902	C1QTNF5	C1q and tumor necrosis factor related protein 5	-0.326 (0.034)
29128	UHRF1	Ubiquitin like with PHD and ring finger domains 1	-0.326 (0.002)
64410	KLHL25	Kelch like family member 25	-0.324 (0.037)
64223	MLST8	MTOR associated protein, LST8 homolog	-0.322 (0.026)
390963	ZNF818P	Zinc finger protein 818, pseudogene	-0.322 (0.003)
5025	P2RX4	Purinergic receptor P2X 4	-0.317 (0.004)
629	CFB	Complement factor B	-0.317 (0.013)
55602	CDKN2AIP	CDKN2A interacting protein	-0.317 (0.002)
3107	HLA-C	Major histocompatibility complex, class I, C	-0.311 (0.016)
124602	KIF19	Kinesin family member 19	-0.309 (0.036)
4733	DRG1	Developmentally regulated GTP binding protein 1	-0.308 (0.002)
51054	PLEKHA8P1	Pleckstrin homology domain containing A8 pseudogene 1	-0.308 (0.043)
971	CD72	CD72 molecule	-0.306 (0.009)
3856	KRT8	Keratin 8	-0.306 (0.007)
157567	ANKRD46	Ankyrin repeat domain 46	-0.306 (0.038)
100128025	WWTR1-AS1	WWTR1 antisense RNA 1	-0.306 (0.033)
3437	IFIT3	Interferon induced protein with tetratricopeptide repeats 3	-0.304 (0.040)
139818	DOCK11	Dedicator of cytokinesis 11	-0.300 (0.014)
390037	OR52I1	Olfactory receptor family 52 subfamily I member 1	-0.299 (0.034)
7942	TFEB	Transcription factor EB	-0.299 (0.043)
10287	RGS19	Regulator of G-protein signaling 19	-0.299 (0.017)
653492	PSG10P	Pregnancy specific beta-1-glycoprotein 10, pseudogene	-0.299 (0.043)
400508	CRYM-AS1	CRYM antisense RNA 1	-0.299 (0.029)
5270	SERPINE2	Serpin family E member 2	-0.297 (0.043)
79006	METRN	Meteorin, glial cell differentiation regulator	-0.297 (0.025)
7122	CLDN5	Claudin 5	-0.293 (0.049)
79990	PLEKHH3	Pleckstrin homology, MyTH4 and FERM domain containing H3	-0.288 (0.042)
93622	LOC93622	Morf4 family associated protein 1 like 1 pseudogene	-0.286 (0.038)
23467	NPTXR	Neuronal pentraxin receptor	-0.285 (0.004)
7076	TIMP1	TIMP metallopeptidase inhibitor 1	-0.285 (0.014)
28990	ASTE1	Asteroid homolog 1 (Drosophila)	-0.285 (0.031)
641364	SLC7A11-AS1	SLC7A11 antisense RNA 1	-0.283 (0.013)
79365	BHLHE41	Basic helix-loop-helix family member e41	-0.281 (0.038)
100130776	AGAP2-AS1	AGAP2 antisense RNA 1	-0.278 (0.049)
1136	CHRNA3	Cholinergic receptor nicotinic alpha 3 subunit	-0.278 (0.006)
50628	GEMIN4	Gem nuclear organelle associated protein 4	-0.278 (0.022)
154197	PNLDC1	PARN like, ribonuclease domain containing 1	-0.278 (0.016)
642361	LOC642361	Uncharacterized LOC642361	-0.276 (0.031)
2669	GEM	GTP binding protein overexpressed in skeletal muscle	-0.276 (0.031)
23788	MTCH2	Mitochondrial carrier 2	-0.274 (0.035)
103752584	CCND2-AS1	CCND2 antisense RNA 1	-0.274 (0.000)
401505	TOMM5	Translocase of outer mitochondrial membrane 5	-0.272 (0.037)
4943	TBC1D25	TBC1 domain family member 25	-0.272 (0.024)
389856	USP27X	Ubiquitin specific peptidase 27, X-linked	-0.272 (0.046)
3614	IMPDH1	IMP (inosine 5'-monophosphate) dehydrogenase 1	-0.272 (0.036)
8312	AXIN1	Axin 1	-0.272 (0.023)
79001	VKORC1	Vitamin K epoxide reductase complex subunit 1	-0.271 (0.030)
26157	GIMAP2	GTPase, IMAP family member 2	-0.271 (0.029)
548645	DNAJC25	DnaJ heat shock protein family (Hsp40) member C25	-0.269 (0.026)
56141	PCDHA7	Protocadherin alpha 7	-0.267 (0.034)
55706	NDC1	NDC1 transmembrane nucleoporin	-0.265 (0.050)
338328	GPIHBP1	Glycosylphosphatidylinositol anchored high density lipoprotein binding protein 1	-0.265 (0.013)
5360	PLTP	Phospholipid transfer protein	-0.264 (0.046)
10270	AKAP8	A-kinase anchoring protein 8	0.263 (0.032)
5244	ABCB4	ATP-binding cassette, sub-family B (MDR/TAP), member 4	0.263 (0.049)
178	AGL	Amylo-alpha-1, 6-glucosidase, 4-alpha-glucanotransferase	0.264 (0.001)
994	CDC25B	Cell division cycle 25B	0.264 (0.000)
729732	LOC729732	Uncharacterized LOC729732	0.267 (0.005)
408263	FNDC9	Fibronectin type III domain containing 9	0.267 (0.002)
26275	HIBCH	3-hydroxyisobutyryl-CoA hydrolase	0.268 (0.023)
9232	PTTG1	Pituitary tumor-transforming 1	0.268 (0.027)
8515	ITGA10	Integrin subunit alpha 10	0.269 (0.012)
.	CCBL2	.	0.269 (0.047)
6775	STAT4	Signal transducer and activator of transcription 4	0.270 (0.015)
64170	CARD9	Caspase recruitment domain family member 9	0.270 (0.032)
1946	EFNA5	Ephrin A5	0.271 (0.021)
8916	HERC3	HECT and RLD domain containing E3 ubiquitin protein ligase 3	0.273 (0.023)
23195	MDN1	Midasin AAA ATPase 1	0.274 (0.001)
643180	CCT6P3	Chaperonin containing TCP1 subunit 6 pseudogene 3	0.276 (0.020)
132332	TMEM155	Transmembrane protein 155	0.276 (0.020)
7586	ZKSCAN1	Zinc finger with KRAB and SCAN domains 1	0.279 (0.003)
7172	TPMT	Thiopurine S-methyltransferase	0.280 (0.032)
10846	PDE10A	Phosphodiesterase 10A	0.280 (0.026)
4069	LYZ	Lysozyme	0.280 (0.043)
340252	ZNF680	Zinc finger protein 680	0.281 (0.035)
7059	THBS3	Thrombospondin 3	0.282 (0.027)
80179	MYO19	Myosin XIX	0.282 (0.040)
79867	TCTN2	Tectonic family member 2	0.283 (0.004)
113510	HELQ	Helicase, POLQ-like	0.285 (0.021)
1643	DDB2	Damage specific DNA binding protein 2	0.286 (0.041)
636	BICD1	BICD cargo adaptor 1	0.287 (0.008)
643707	GOLGA6L4	Golgin A6 family-like 4	0.287 (0.028)
728407	PARGP1	Poly(ADP-ribose) glycohydrolase pseudogene 1	0.288 (0.029)
64393	ZMAT3	Zinc finger matrin-type 3	0.288 (0.028)
65981	CAPRIN2	Caprin family member 2	0.289 (0.024)
54916	TMEM260	Transmembrane protein 260	0.290 (0.037)
728888	NPIPB11	Nuclear pore complex interacting protein family member B11	0.292 (0.024)
29945	ANAPC4	Anaphase promoting complex subunit 4	0.292 (0.002)
50484	RRM2B	Ribonucleotide reductase regulatory TP53 inducible subunit M2B	0.292 (0.011)
201283	AMZ2P1	Archaelysin family metallopeptidase 2 pseudogene 1	0.292 (0.005)
729987	LOC729987	Uncharacterized LOC729987	0.293 (0.010)
22897	CEP164	Centrosomal protein 164	0.293 (0.030)
148156	ZNF558	Zinc finger protein 558	0.296 (0.046)
80055	PGAP1	Post-GPI attachment to proteins 1	0.299 (0.038)
1043	CD52	CD52 molecule	0.299 (0.001)
100507500	EGFR-AS1	EGFR antisense RNA 1	0.302 (0.034)
100506188	LOC100506188	Uncharacterized LOC100506188	0.306 (0.023)
150864	FAM117B	Family with sequence similarity 117 member B	0.306 (0.019)
65123	INTS3	Integrator complex subunit 3	0.308 (0.015)
1294	COL7A1	Collagen type VII alpha 1	0.308 (0.036)
64073	C19orf33	Chromosome 19 open reading frame 33	0.314 (0.030)
138255	C9orf135	Chromosome 9 open reading frame 135	0.314 (0.002)
3596	IL13	Interleukin 13	0.314 (0.002)
27235	COQ2	Coenzyme Q2, polyprenyltransferase	0.315 (0.004)
92170	MTG1	Mitochondrial ribosome associated GTPase 1	0.316 (0.042)
4123	MAN2C1	Mannosidase alpha class 2C member 1	0.317 (0.021)
79741	CCDC7	Coiled-coil domain containing 7	0.320 (0.024)
55198	APPL2	Adaptor protein, phosphotyrosine interacting with PH domain and leucine zipper 2	0.323 (0.046)
10233	LRRC23	Leucine rich repeat containing 23	0.324 (0.012)
7849	PAX8	Paired box 8	0.324 (0.005)
11129	CLASRP	CLK4 associating serine/arginine rich protein	0.325 (0.014)
256471	MFSD8	Major facilitator superfamily domain containing 8	0.328 (0.020)
728591	CCDC169	Coiled-coil domain containing 169	0.328 (0.043)
414149	ACBD7	Acyl-CoA binding domain containing 7	0.329 (0.031)
100131096	TNRC6C-AS1	TNRC6C antisense RNA 1	0.330 (0.019)
728819	C1GALT1C1L	C1GALT1-specific chaperone 1 like	0.332 (0.023)
317	APAF1	Apoptotic peptidase activating factor 1	0.335 (0.027)
2811	GP1BA	Glycoprotein Ib platelet alpha subunit	0.335 (0.001)
171177	RHOV	Ras homolog family member V	0.337 (0.020)
6595	SMARCA2	SWI/SNF related, matrix associated, actin dependent regulator of chromatin, subfamily a, member 2	0.340 (0.004)
9720	CCDC144A	Coiled-coil domain containing 144A	0.343 (0.011)
10898	CPSF4	Cleavage and polyadenylation specific factor 4	0.343 (0.042)
27300	ZNF544	Zinc finger protein 544	0.343 (0.002)
283932	FBXL19-AS1	FBXL19 antisense RNA 1 (head to head)	0.343 (0.013)
112479	ERI2	ERI1 exoribonuclease family member 2	0.344 (0.048)
148103	ZNF599	Zinc finger protein 599	0.345 (0.038)
644538	SMIM10	Small integral membrane protein 10	0.346 (0.040)
147906	DACT3	Dishevelled binding antagonist of beta catenin 3	0.346 (0.044)
80162	ATHL1	ATH1, acid trehalase-like 1 (yeast)	0.347 (0.010)
26999	CYFIP2	Cytoplasmic FMR1 interacting protein 2	0.348 (0.029)
54985	HCFC1R1	Host cell factor C1 regulator 1	0.352 (0.030)
50863	NTM	Neurotrimin	0.356 (0.032)
199223	TTC21A	Tetratricopeptide repeat domain 21A	0.358 (0.025)
130162	CLHC1	Clathrin heavy chain linker domain containing 1	0.361 (0.015)
126820	WDR63	WD repeat domain 63	0.361 (0.014)
85007	PHYKPL	5-phosphohydroxy-L-lysine phospho-lyase	0.361 (0.021)
80022	MYO15B	Myosin XVB	0.362 (0.027)
9869	SETDB1	SET domain bifurcated 1	0.364 (0.041)
10693	CCT6B	Chaperonin containing TCP1 subunit 6B	0.365 (0.044)
355	FAS	Fas cell surface death receptor	0.371 (0.031)
.	C15orf27	.	0.372 (0.045)
80131	LRRC8E	Leucine-rich repeat containing 8 family member E	0.373 (0.043)
159091	FAM122C	Family with sequence similarity 122C	0.375 (0.039)
100128782	LINC00476	Long intergenic non-protein coding RNA 476	0.375 (0.002)
11064	CNTRL	Centriolin	0.375 (0.040)
22921	MSRB2	Methionine sulfoxide reductase B2	0.376 (0.025)
4486	MST1R	Macrophage stimulating 1 receptor	0.377 (0.042)
284459	HKR1	HKR1, GLI-Kruppel zinc finger family member	0.379 (0.011)
121506	ERP27	Endoplasmic reticulum protein 27	0.381 (0.009)
91316	GUSBP11	Glucuronidase, beta pseudogene 11	0.383 (0.037)
8906	AP1G2	Adaptor related protein complex 1 gamma 2 subunit	0.383 (0.003)
202299	LINC01554	Long intergenic non-protein coding RNA 1554	0.383 (0.002)
155400	NSUN5P1	NOP2/Sun RNA methyltransferase family member 5 pseudogene 1	0.384 (0.021)
25801	GCA	Grancalcin	0.385 (0.013)
26037	SIPA1L1	Signal induced proliferation associated 1 like 1	0.386 (0.021)
200895	DHFRL1	Dihydrofolate reductase like 1	0.387 (0.028)
124093	CCDC78	Coiled-coil domain containing 78	0.393 (0.032)
101929110	CASC18	Cancer susceptibility candidate 18 (non-protein coding)	0.395 (0.037)
100507399	HCG8	HLA complex group 8	0.396 (0.013)
30832	ZNF354C	Zinc finger protein 354C	0.397 (0.043)
202052	DNAJC18	DnaJ heat shock protein family (Hsp40) member C18	0.399 (0.009)
100288123	LOC100288123	Uncharacterized LOC100288123	0.401 (0.015)
56911	MAP3K7CL	MAP3K7 C-terminal like	0.405 (0.028)
9924	PAN2	PAN2 poly(A) specific ribonuclease subunit	0.406 (0.029)
1462	VCAN	Versican	0.406 (0.019)
9962	SLC23A2	Solute carrier family 23 member 2	0.409 (0.000)
342132	ZNF774	Zinc finger protein 774	0.414 (0.017)
347169	OR1B1	Olfactory receptor family 1 subfamily B member 1 (gene/pseudogene)	0.416 (0.046)
442582	STAG3L2	Stromal antigen 3-like 2 (pseudogene)	0.416 (0.048)
130940	CCDC148	Coiled-coil domain containing 148	0.417 (0.036)
9975	NR1D2	Nuclear receptor subfamily 1 group D member 2	0.425 (0.017)
100129307	LOC100129307	Putative UPF0607 protein ENSP00000383144	0.427 (0.037)
387921	NHLRC3	NHL repeat containing 3	0.428 (0.011)
11113	CIT	Citron rho-interacting serine/threonine kinase	0.430 (0.032)
339290	LINC00667	Long intergenic non-protein coding RNA 667	0.432 (0.014)
3658	IREB2	Iron responsive element binding protein 2	0.432 (0.027)
30845	EHD3	EH domain containing 3	0.436 (0.015)
51286	CEND1	Cell cycle exit and neuronal differentiation 1	0.439 (0.031)
26115	TANC2	Tetratricopeptide repeat, ankyrin repeat and coiled-coil containing 2	0.440 (0.027)
80307	FER1L4	Fer-1 like family member 4, pseudogene	0.451 (0.042)
10821	OR7E12P	Olfactory receptor family 7 subfamily E member 12 pseudogene	0.457 (0.018)
25794	FSCN2	Fascin actin-bundling protein 2, retinal	0.458 (0.042)
5865	RAB3B	RAB3B, member RAS oncogene family	0.465 (0.046)
54981	NMRK1	Nicotinamide riboside kinase 1	0.467 (0.007)
344787	ZNF860	Zinc finger protein 860	0.468 (0.041)
3909	LAMA3	Laminin subunit alpha 3	0.473 (0.016)
100652736	LINC01311	Long intergenic non-protein coding RNA 1311	0.475 (0.030)
254827	NAALADL2	N-acetylated alpha-linked acidic dipeptidase-like 2	0.479 (0.019)
83479	DDX59	DEAD-box helicase 59	0.482 (0.046)
729171	ANKRD20A8P	Ankyrin repeat domain 20 family member A8, pseudogene	0.490 (0.003)
653653	LOC653653	Adaptor related protein complex 1 sigma 2 subunit pseudogene	0.493 (0.026)
57716	PRX	Periaxin	0.496 (0.048)
259295	TAS2R20	Taste 2 receptor member 20	0.497 (0.003)
7138	TNNT1	Troponin T1, slow skeletal type	0.501 (0.044)
90226	UCN2	Urocortin 2	0.502 (0.033)
100132101	HERC2P7	Hect domain and RLD 2 pseudogene 7	0.510 (0.009)
1036	CDO1	Cysteine dioxygenase type 1	0.511 (0.039)
2303	FOXC2	Forkhead box C2 (MFH-1, mesenchyme forkhead 1)	0.511 (0.042)
4193	MDM2	MDM2 proto-oncogene, E3 ubiquitin protein ligase	0.514 (0.018)
5347	PLK1	Polo-like kinase 1	0.514 (0.001)
79686	LINC00341	Long intergenic non-protein coding RNA 341	0.517 (0.020)
25961	NUDT13	Nudix hydrolase 13	0.518 (0.022)
170371	C10orf128	Chromosome 10 open reading frame 128	0.519 (0.025)
728989	LOC728989	Phosphodiesterase 4D interacting protein pseudogene	0.523 (0.018)
102723439	LOC102723439	Uncharacterized LOC102723439	0.528 (0.001)
101927117	PLCG1-AS1	PLCG1 antisense RNA 1	0.534 (0.000)
284440	LINC00663	Long intergenic non-protein coding RNA 663	0.536 (0.045)
100505865	LINC00920	Long intergenic non-protein coding RNA 920	0.560 (0.011)
100996437	LOC100996437	Uncharacterized LOC100996437	0.562 (0.027)
4636	MYL5	Myosin light chain 5	0.568 (0.011)
170961	ANKRD24	Ankyrin repeat domain 24	0.580 (0.028)
442578	STAG3L3	Stromal antigen 3-like 3 (pseudogene)	0.588 (0.005)
220441	RNF152	Ring finger protein 152	0.599 (0.004)
101929769	LINC01063	Long intergenic non-protein coding RNA 1063	0.602 (0.000)
122773	KLHDC1	Kelch domain containing 1	0.611 (0.009)
57763	ANKRA2	Ankyrin repeat family A member 2	0.612 (0.032)
728310	GOLGA6L7P	Golgin A6 family-like 7, pseudogene	0.615 (0.017)
100288332	NPIPA5	Nuclear pore complex interacting protein family member A5	0.622 (0.026)
100996447	LOC100996447	Uncharacterized LOC100996447	0.622 (0.004)
241	ALOX5AP	Arachidonate 5-lipoxygenase activating protein	0.632 (0.001)
374879	ZNF699	Zinc finger protein 699	0.658 (0.013)
8092	ALX1	ALX homeobox 1	0.660 (0.014)
7483	WNT9A	Wnt family member 9A	0.758 (0.028)
102724826	ZNF337-AS1	ZNF337 antisense RNA 1	0.773 (0.048)
100534612	C1QTNF3-AMACR	C1QTNF3-AMACR readthrough (NMD candidate)	0.795 (0.008)
126661	CCDC163P	Coiled-coil domain containing 163, pseudogene	0.805 (0.021)
103908605	LOC103908605	Uncharacterized LOC103908605	0.898 (0.044)
117608	ZNF354B	Zinc finger protein 354B	0.919 (0.016)
102724467	LOC102724467	Uncharacterized LOC102724467	0.919 (0.023)
374387	DKFZp779M0652	Uncharacterized DKFZp779M0652	1.031 (0.044)
102724297	LOC102724297	Uncharacterized LOC102724297	1.120 (0.011)
100533955	SENP3-EIF4A1	SENP3-EIF4A1 readthrough (NMD candidate)	1.311 (0.000)
121504	HIST4H4	Histone cluster 4, H4	1.403 (0.050)
100526772	TMEM110-MUSTN1	TMEM110-MUSTN1 readthrough	1.504 (0.043)
101927686	LOC101927686	Uncharacterized LOC101927686	1.717 (0.049)
692091	SNORD23	Small nucleolar RNA, C/D box 23	6.810 (0.006)
